# Supplementary material for: Systematic exploration of Escherichia coli phage–host interactions with the BASEL phage collection
Source: PLoS Biol. 2021 Nov 16;19(11):e3001424. doi: 10.1371/journal.pbio.3001424 (PMC8594841; doi:10.1371/journal.pbio.3001424)
Supplement: S5 Table — The table lists all details regarding the taxonomic classification, isolation/source, host receptors, and genomic features of all phages used in this study. As Caudovirales, all these phages are classified as Viruses/Duplodnaviria/Heunggongvirae/Uroviricota/Caudoviricetes/Caudovirales, so only the classification on the level of family and below as defined by the current viral taxonomy of the ICTV (https://talk.ictvonline.org/taxonomy/; [58,144]) is listed. For the reference phages, genome sizes and estimation of RM system recognition sites are based on the reference genomes in NCBI GenBank as indicated. Note that for phage T5, the reference genome includes the 10,219 bp terminal repeat twice, unlike all other Markadamsvirinae genomes that we listed. The P2vir phage had been isolated as a spontaneous mutant of a P2 cox3 prophage (supposedly unable to excise [151]) and was analyzed by whole-genome sequencing (as described in Materials and methods), revealing few single-nucleotide differences to the reference genome, the expected cox3 mutation, and a 1-bp insertion in the lysogeny repressor gene C that results in a premature stop codon. Recognition sites of RM systems were identified using Geneious Prime 2021.0.1. The numbers include the 2 orientations of palindromic recognition sequences separately and do not account for the fact that the counts are not fully comparable, e.g., because type III RM systems require 2 unmodified recognition sites in head-to-head orientation for cleavage [47]. Given the high number of type III RM recognition sites in all genomes because of their short length (5 nt in case of both EcoCFT_II and EcoP1_I, see Fig 2B), this limitation is largely theoretical. ICTV, International Committee on the Taxonomy of Viruses; RM, restriction–modification. (XLSX) [file pbio.3001424.s005.xlsx]

## Sheet: sheet 1
	S5 Table. List of all phages used in this study
bacteriophage taxonomy											bacteriophage isolation / source			bacteriophage genome features									host receptors on E. coli K-12 MG1655 ΔRM			RM system recognition sites						DSM#
Bas##	morphotype	closest relative (BLASTN total score)	coverage	identity	% ANI (coverage x NI)	ICTV family; subfamily	ICTV genus	ICTV species	Phage (name)	formal name	place of isolation / construction	isolation source	isolated by / obtained from	NCBI GenBank accession	genome size (bp)	coverage	GC content	CDS	tRNAs	inteins	introns	homing endonucleases	primary receptor	terminal receptor	receptor	EcoKI	EcoCFT_I	EcoRI	EcoRV	EcoCFT_II	EcoP1_I	DSMZ collection number
Bas01	siphovirus	RTP (AM156909.1)	0.73	0.8699	63.5027	Drexlerviridae; Braunvirinae	Rtpvirus	unclassified	Escherichia phage AugustePiccard	vB_EcoS_AugustePiccard	Switzerland: Riehen	horse feces	Alexander Harms	MZ501051	50126	230x	0.448	78	1	0	0	3	LPS / O-antigen?	LptD	n.a.	3	6	16	38	51	68	112879
Bas02	siphovirus	CEB_EC3a (NC_047812.1)	0.77	0.8708	67.0516	Drexlerviridae; Braunvirinae	Guelphvirus	unclassified	Escherichia phage JeanPiccard	vB_EcoS_JeanPiccard	Switzerland: Riehen	forest puddle	Alexander Harms	MZ501080	47149	174x	0.445	83	1	0	0	2	LPS / O-antigen?	LptD	n.a.	7	7	44	32	58	49	112880
Bas03	siphovirus	CEB_EC3a (NC_047812.1)	0.74	0.8744	64.7056	Drexlerviridae; Braunvirinae	Guelphvirus	unclassified	Escherichia phage JulesPiccard	vB_EcoS_JulesPiccard	Switzerland: Basel	sewage plant inflow	Stefanie Schluchter (Summer Science Academy 2019)	MZ501087	47731	114x	0.447	89	1	0	0	0	LPS / O-antigen?	FhuA	n.a.	1	5	38	46	54	53	112881
Bas04	siphovirus	tonnikala (NC_049817.1)	0.97	0.9818	95.2346	Drexlerviridae; Tempevirinae	Warwickvirus	unclassified (with tonnikala)	Escherichia phage FritzSarasin	vb_EcoS_FritzSarasin	Switzerland: Basel	sewage plant inflow	Harshal Kumar (Summer Science Academy 2019)	MZ501069	51777	48x	0.448	91	0	0	0	0	LPS / O-antigen?	BtuB	n.a.	0	0	8	0	52	28	112882
Bas05	siphovirus	XY3 (MN781674.1)	0.9	0.9564	86.076	Drexlerviridae; Tempevirinae	Warwickvirus	unclassified	Escherichia phage PeterMerian	vB_EcoS_PeterMerian	Switzerland: Basel	Birsig river	Henrietta Caspar (Summer Science Academy 2019)	MZ501101	47775	15x	0.447	80	0	0	0	0	LPS / O-antigen?	FhuA	n.a.	0	1	2	0	43	20	112883
Bas06	siphovirus	herni (NC_049823.1)	0.91	0.9559	86.9869	Drexlerviridae; Tempevirinae	Hanrivervirus	unclassified	Escherichia phage KarlJaspers	vB_EcoS_KarlJaspers	Switzerland: Basel	sewage plant inflow	Olivier Gomez-Dumas (Summer Science Academy 2019)	MZ501090	51474	128x	0.44	89	0	0	0	0	LPS / O-antigen?	BtuB	n.a.	0	1	0	2	40	42	112884
Bas07	siphovirus	PGN590 (NC_049830.1)	0.94	0.9632	90.5408	Drexlerviridae; Tempevirinae	Hanrivervirus	unclassified	Escherichia phage JakobBernoulli	vB_EcoS_JakobBernoulli	Switzerland: Basel	sewage plant inflow	Nathalie Galvagno (Summer Science Academy 2019)	MZ501079	51129	136x	0.439	91	0	0	0	1	LPS / O-antigen?	FhuA	n.a.	0	0	1	0	45	34	112885
Bas08	siphovirus	TLS (AY308796.1)	0.9	0.9696	87.264	Drexlerviridae; Tempevirinae	Tlsvirus	unclassified	Escherichia phage DanielBernoulli	vB_EcoS_DanielBernoulli	Switzerland: Basel	sewage plant inflow	Enea Maffei	MZ501059	50731	258x	0.432	91	0	0	0	0	LPS / O-antigen?	TolC	n.a.	1	1	56	44	54	40	112886
Bas09	siphovirus	W011D (MK778457.1)	0.9	0.9823	88.407	Drexlerviridae; Tempevirinae	Changchunvirus	unclassified	Escherichia phage PaulSarasin	vB_EcoS_PaulSarasin	Switzerland: Basel	sewage plant inflow	Edith Baert (Summer Science Academy 2019)	MZ501099	51285	104x	0.464	90	0	0	0	0	LPS / O-antigen?	FhuA	n.a.	1	1	38	24	53	39	112887
Bas10	siphovirus	Henu7 (MN019128.1)	0.92	0.9466	87.0872	Drexlerviridae; Tempevirinae	unclassified	unclassified	Escherichia phage IsaakIselin	vB_EcoS_IsaakIselin	Switzerland: Basel	sewage plant inflow	Aurele Lesslauer (Summer Science Academy 2019)	MZ501077	49911	266x	0.482	90	0	0	0	0	LPS / O-antigen?	YncD	n.a.	7	5	16	58	54	54	112888
Bas11	siphovirus	Henu7 (MN019128.1)	0.92	0.9629	88.5868	Drexlerviridae; Tempevirinae	unclassified	unclassified	Escherichia phage JohannLBurckhardt	vB_EcoS_JohannLBurckhardt	Switzerland: Riehen	compost	Marco Burkolter	MZ501085	49715	233x	0.486	87	0	0	0	0	LPS / O-antigen?	YncD	n.a.	7	2	20	44	35	62	112889
Bas12	siphovirus	SRT8 (NC_042043.1)	0.95	0.9569	90.9055	Drexlerviridae; Tunavirinae	Sertoctavirus	unclassified	Escherichia phage BrunoManser	vB_EcoS_BrunoManser	Switzerland: Basel	sewage plant inflow	Fiona Gerster (Summer Science Academy 2019)	MZ501053	49298	304x	0.481	84	0	0	0	0	LPS / O-antigen?	FhuA	n.a.	2	1	64	52	25	44	112890
Bas13	siphovirus	phi2013 (MT427400.1)	0.95	0.9386	89.167	Drexlerviridae; Tunavirinae	Tunavirus	unclassified	Escherichia phage LeonhardEuler	vB_EcoS_LeonhardEuler	Switzerland: Basel	sewage plant inflow	Alexander Harms	MZ501092	50192	164x	0.458	83	0	0	0	0	LPS / O-antigen?	FhuA	n.a.	0	0	2	50	45	46	112891
Bas14	siphovirus	Sodalis SO-1 (GQ502199.1)	0.93	0.9394	87.3642	Siphoviridae	Dhillonvirus	unclassified	Escherichia phage TheodorHerzl	vB_EcoS_TheodorHerzl	Switzerland: Basel	sewage plant inflow	Valentin Druelle	MZ501107	43627	172x	0.544	63	0	0	0	1	LPS / O-antigen?	LptD	n.a.	0	0	4	30	45	69	112892
Bas15	siphovirus	PTXU06 (MK373789.1)	0.92	0.928	85.376	Siphoviridae	Dhillonvirus	unclassified	Escherichia phage PaulFeyerabend	vB_EcoS_PaulFeyerabend	Switzerland: Dietikon	sewage plant inflow	Sarah Michaelis and Hubert Hilbi	MZ501097	44550	209x	0.544	64	0	0	0	1	LPS / O-antigen?	FhuA	n.a.	1	1	10	26	53	71	112893
Bas16	siphovirus	PTXU06 (MK373789.1)	0.93	0.9213	85.6809	Siphoviridae	Dhillonvirus	unclassified	Escherichia phage GeorgBuechner	vB_EcoS_GeorgBuechner	Switzerland: Dietikon	sewage plant inflow	Sarah Michaelis and Hubert Hilbi	MZ501070	44295	213x	0.546	64	0	0	0	1	LPS / O-antigen?	FhuA	n.a.	0	0	8	38	51	67	112894
Bas17	siphovirus	PTXU06 (MK373789.1)	0.9	0.9113	82.017	Siphoviridae	Dhillonvirus	unclassified	Escherichia phage KarlBarth	vB_EcoS_KarlBarth	Switzerland: Basel	sewage plant inflow	Marco Burkolter	MZ501088	43104	261x	0.546	65	0	0	0	1	LPS / O-antigen?	FhuA	n.a.	0	2	6	42	54	75	112895
Bas18	siphovirus	slur06 (LN881731.1)	0.95	0.9486	90.117	Siphoviridae	Dhillonvirus	unclassified	Escherichia phage Oekolampad	vB_EcoS_Oekolampad	Switzerland: Basel	sewage plant inflow	Enea Maffei	MZ501095	44882	270x	0.545	65	0	0	0	1	LPS / O-antigen?	LptD	n.a.	0	0	10	30	48	80	112896
Bas19	siphovirus	SP8 (MT682705.1)	0.91	0.9634	87.6694	Siphoviridae, Queuovirinae	Nonagvirus	unclassified	Escherichia phage ChristophMerian	vB_EcoS_ChristophMerian	Switzerland: Basel	sewage plant inflow	Valentin Druelle	MZ501057	58073	244x	0.435	93	0	0	0	0	LPS / O-antigen?	LptD	n.a.	0	2	32	42	96	102	112897
Bas20	siphovirus	HdSG1 (MK373795.1)	0.86	0.9456	81.3216	Siphoviridae, Queuovirinae	Nonagvirus	unclassified	Escherichia phage FritzHoffmann	vB_EcoS_FritzHoffmann	Switzerland: Basel	hospital sewage	Alexander Harms	MZ501068	59834	174x	0.435	92	0	0	0	1	LPS / O-antigen?	LptD	n.a.	1	0	24	46	100	106	112898
Bas21	siphovirus	SLUR25 (LT907986.1)	0.97	0.9737	94.4489	Siphoviridae, Queuovirinae	Seuratvirus	unclassified	Escherichia phage GottfriedDienst	vB_EcoS_GottfriedDienst	Switzerland: Basel	sewage plant inflow	Enea Maffei	MZ501071	56589	314x	0.447	95	0	0	0	0	LPS / O-antigen?	LamB	n.a.	0	3	10	34	111	81	112899
Bas22	siphovirus	SLUR75 (R025197.1)	0.91	0.9214	83.8474	Siphoviridae, Queuovirinae	Seuratvirus	unclassified	Escherichia phage KurtStettler	vB_EcoS_KurtStettler	Switzerland: Basel	sewage plant inflow	Marco Burkolter	MZ501091	58567	185x	0.447	95	0	0	0	0	LPS / O-antigen?	LamB	n.a.	0	4	10	26	124	85	112900
Bas23	siphovirus	SLUR75 (R025197.1)	0.94	0.9386	88.2284	Siphoviridae, Queuovirinae	Seuratvirus	unclassified	Escherichia phage WildeMaa	vB_EcoS_WildeMaa	Switzerland: Basel	sewage plant inflow	Marco Burkolter	MZ501112	60092	338x	0.443	97	0	0	0	1	LPS / O-antigen?	LamB	n.a.	0	1	10	38	121	95	112901
Bas24	siphovirus	SLUR75 (R025197.1)	0.92	0.9537	87.7404	Siphoviridae, Queuovirinae	Seuratvirus	unclassified	Escherichia phage SeppeHuegi	vB_EcoS_SeppeHuegi	Switzerland: Lenzerheide	sewage plant inflow	Enea Maffei	MZ501104	60068	77x	0.447	96	0	0	0	1	LPS / O-antigen?	LamB	n.a.	0	3	10	38	122	82	112902
Bas25	siphovirus	Aeromonas DO4 (MH230177.1)	0.86	0.9316	80.1176	Siphoviridae, Queuovirinae	Seuratvirus	unclassified	Escherichia phage VogelGryff	vB_EcoS_VogelGryff	Switzerland: Basel	sewage plant inflow	Enea Maffei	MZ501110	58342	124x	0.442	88	0	0	0	2	LPS / O-antigen?	LptD	n.a.	1	5	10	36	115	92	112903
Bas26	siphovirus	100268_sal2 (KU927497.2)	0.93	0.9738	90.5634	Demerecviridae; Markadamsvirinae	Eseptimavirus	unclassified	Escherichia phage GreteKellenberger	vB_EcoS_GreteKellenberger	Switzerland: Basel	dirty pond water	Laura Mourelo (Summer Science Academy 2019)	MZ501072	114196	240x	0.402	179	30	0	0	3	LPS / O-antigen	BtuB	n.a.	9	1	32	90	129	139	112904
Bas27	siphovirus	SB9 (MK867835.1)	0.85	0.8685	73.8225	Demerecviridae; Markadamsvirinae	Eseptimavirus	unclassified	Escherichia phage TrudiGerster	vB_EcoS_TrudiGerster	Switzerland: Basel	dirty pond water	Laura Mourelo (Summer Science Academy 2019)	MZ501108	114179	71x	0.407	169	31	0	0	3	LPS / O-antigen	BtuB	n.a.	12	6	24	88	131	145	112905
Bas28	siphovirus	Ace (MT833283.1)	0.93	0.981	91.233	Demerecviridae; Markadamsvirinae	Eseptimavirus	unclassified	Escherichia phage IrmaTschudi	vB_EcoS_IrmaTschudi	Switzerland: Basel	sewage plant inflow	Susan Yusofy (Summer Science Academy 2019)	MZ501076	115446	203x	0.401	182	28	0	0	6	LPS / O-antigen	BtuB	n.a.	6	3	28	78	127	130	112906
Bas29	siphovirus	EASG3 (MK373799.1)	0.82	0.9076	74.4232	Demerecviridae; Markadamsvirinae	Eseptimavirus	unclassified	Escherichia phage SuperGirl	vB_EcoS_SuperGirl	Switzerland: Lenzerheide	sewage plant inflow	Enea Maffei	MZ501105	110821	170x	0.401	180	29	0	0	2	LPS / O-antigen	BtuB	n.a.	7	4	40	80	109	120	112907
Bas30	siphovirus	100268_sal2 (KU927497.2)	0.87	0.9721	84.5727	Demerecviridae; Markadamsvirinae	Eseptimavirus	unclassified	Escherichia phage TrudiRoth	vB_EcoS_TrudiRoth	Switzerland: Basel	sewage plant inflow	Olivier Gomez-Dumas (Summer Science Academy 2019)	MZ501109	114488	64x	0.397	182	24	0	0	8	LPS / O-antigen	BtuB	n.a.	8	4	36	70	127	127	112908
Bas31	siphovirus	pork29 (MF431732.1)	0.89	0.9189	81.7821	Demerecviridae; Markadamsvirinae	Tequintavirus	unclassified	Escherichia phage DaisyDussoix	vB_EcoS_DaisyDussoix	Switzerland: Basel	sewage plant inflow	Susan Yusofy (Summer Science Academy 2019)	MZ501058	113532	98x	0.39	169	24	0	0	7	LPS / O-antigen	BtuB	n.a.	5	4	20	18	113	124	112909
Bas32	siphovirus	saus111K (MF431734.1)	0.87	0.9651	83.9637	Demerecviridae; Markadamsvirinae	Tequintavirus	unclassified	Escherichia phage IrisVonRoten	vB_EcoS_IrisVonRoten	Switzerland: Basel	sewage plant inflow	Enea Maffei	MZ501075	112239	78x	0.39	172	26	0	0	8	LPS / O-antigen	BtuB	n.a.	7	5	18	6	117	129	112910
Bas33	siphovirus	SSP1 (NC_047881.1)	0.84	0.9574	80.4216	Demerecviridae; Markadamsvirinae	Tequintavirus	unclassified	Escherichia phage HildyBeyeler	vB_EcoS_HildyBeyerler	Switzerland: Basel	sewage plant inflow	Enea Maffei	MZ501074	111607	81x	0.391	170	23	1	0	7	LPS / O-antigen	BtuB	n.a.	8	2	28	4	124	127	112911
Bas34	siphovirus	NBEco002 (NC_048855.1)	0.83	0.9475	78.6425	Demerecviridae; Markadamsvirinae	Tequintavirus	unclassified	Escherichia phage SelmaRatti	vB_EcoS_SelmaRatti	Switzerland: Basel	sewage plant inflow	Valentin Druelle	MZ501103	107080	473x	0.388	155	12	3	0	9	LPS / O-antigen	BtuB	n.a.	7	5	28	4	112	124	112912
Bas35	myovirus	G29-2 (MK327940.1)	0.97	0.9942	96.4374	Myoviridae; Tevenvirinae	Tequatrovirus	unclassified (with G29-2)	Escherichia phage WilhelmHis	vB_EcoM_WilhelmHis	Switzerland: Basel	Rhine river bank	Olivia Schmid (Summer Science Academy 2019)	MZ501113	166861	104x	0.354	277	11	0	1	4	Tsx	LPS (deep core)	n.a.	5	10	142	52	169	214	112913
Bas36	myovirus	O157 typing phage 7 (KP869105.1)	0.93	0.9486	88.2198	Myoviridae; Tevenvirinae	Tequatrovirus	unclassified	Escherichia phage Paracelsus	vB_EcoM_Paracelsus	Switzerland: Riehen	stream water	Julia and Johann Harms	MZ501096	167732	34x	0.354	272	11	0	1	5	Tsx	LPS (deep core)	n.a.	6	8	140	56	162	217	112914
Bas37	myovirus	JK08 (LR877332.1)	0.97	0.9787	94.9339	Myoviridae; Tevenvirinae	Tequatrovirus	unclassified	Escherichia phage KarlGJung	vB_EcoM_KarlGJung	Switzerland: Basel	sewage plant inflow	Valentin Druelle	MZ501089	167832	109x	0.354	272	10	0	1	6	Tsx	LPS (deep core)	n.a.	4	7	132	50	163	212	112915
Bas38	myovirus	OE5505 (MK373785.1)	0.94	0.9747	91.6218	Myoviridae; Tevenvirinae	Tequatrovirus	unclassified	Escherichia phage AugustSocin	vB_EcoM_AugustSocin	Switzerland: Lenzerheide	sewage plant inflow	Enea Maffei	MZ501052	167411	86x	0.354	273	9	0	0	7	OmpF	LPS (deep core)	n.a.	3	12	132	56	186	225	112916
Bas39	myovirus	R5505 (MK373786.1)	0.96	0.9748	93.5808	Myoviridae; Tevenvirinae	Tequatrovirus	unclassified	Escherichia phage FriedrichMiescher	vB_EcoM_FriedrichMiescher	Switzerland: Basel	sewage plant inflow	Aaliyah Fripp (Summer Science Academy 2019)	MZ501066	169509	58x	0.354	281	11	0	0	6	Tsx	LPS (deep core)	n.a.	5	8	136	44	179	219	112917
Bas40	myovirus	O157 typing phage 7 (KP869105.1)	0.95	0.9719	92.3305	Myoviridae; Tevenvirinae	Tequatrovirus	unclassified	Escherichia phage FelixPlatter	vB_EcoM_FelixPlatter	Switzerland: Basel	sewage plant inflow	Enea Maffei	MZ501065	164714	87x	0.355	267	11	0	0	4	OmpC	LPS (deep core)	n.a.	5	11	140	48	170	208	112918
Bas41	myovirus	teqhad (MN895434.1)	0.98	0.9791	95.9518	Myoviridae; Tevenvirinae	Tequatrovirus	unclassified (with teqhad)	Escherichia phage FriedrichZschokke	vB_EcoM_FriedrichZschokke	Switzerland: Basel	sewage plant inflow	Luc Willi	MZ501067	165574	84x	0.354	276	11	0	0	3	OmpC	LPS (deep core)	n.a.	7	9	134	46	173	208	112919
Bas42	myovirus	Sf23 (MF158046.1)	0.94	0.9535	89.629	Myoviridae; Tevenvirinae	Tequatrovirus	unclassified (with Sf23)	Escherichia phage AndreasVesalius	vB_EcoM_AndreasVesalius	Switzerland: Basel	Rhine river	Alexander Harms	MZ501050	168255	32x	0.355	277	10	0	0	6	OmpC	LPS (deep core)	n.a.	4	8	138	44	184	208	112920
Bas43	myovirus	RB18 (MH553563.1)	0.95	0.9706	92.207	Myoviridae; Tevenvirinae	Tequatrovirus	unclassified	Escherichia phage TadeuszReichstein	vB_EcoM_TadeuszReichstein	Switzerland: Basel	Rhine river	Alexander Harms	MZ501106	166115	87x	0.354	271	10	0	1	10	Tsx	LPS (deep core)	n.a.	3	8	142	50	190	221	112921
Bas44	myovirus	R5505 (MK373786.1)	0.98	0.9754	95.5892	Myoviridae; Tevenvirinae	Tequatrovirus	unclassified (with R5505)	Escherichia phage AdolfPortmann	vB_EcoM_AdolfPortmann	Switzerland: Basel	Rhine river	Alexander Harms	MZ501046	166773	100x	0.355	275	11	0	0	5	OmpC	LPS (deep core)	n.a.	6	8	134	48	166	216	112922
Bas45	myovirus	R5505 (MK373786.1)	0.94	0.9687	91.0578	Myoviridae; Tevenvirinae	Tequatrovirus	unclassified	Escherichia phage PaulHMueller	vB_EcoM_PaulHMüller	Switzerland: Basel	sewage plant inflow	Alexander Harms	MZ501098	170053	65x	0.356	278	8	0	1	7	OmpA	LPS (deep core)	n.a.	5	10	148	64	170	227	112923
Bas46	myovirus	PhAPEC2 (KF562341.1)	0.97	0.9707	94.1579	Myoviridae; Tevenvirinae	Mosigvirus	unclassified	Escherichia phage ChristianSchoenbein	vB_EcoM_ChristianSchoenbein	Switzerland: Basel	sewage plant inflow	Alexander Harms	MZ501056	169031	81x	0.377	269	2	0	0	2	OmpF	LPS (deep core)	n.a.	4	13	192	180	169	305	112924
Bas47	myovirus	Shf125875 (KM407600.1)	0.99	0.9709	96.1191	Myoviridae; Tevenvirinae	Mosigvirus	Shigella virus UTAM	Escherichia phage AlbertHofmann	vB_EcoM_AlbertHofmann	Switzerland: Basel	sewage plant inflow	Alexander Harms	MZ501047	168968	77x	0.377	271	2	0	0	2	OmpF	LPS (deep core)	n.a.	9	13	182	170	164	309	112925
Bas48	myovirus	pangalan (MN850627.1)	0.99	0.9808	97.0992	Myoviridae; Vequintavirinae	Vequintavirus	unclassified (with pangalan)	Escherichia phage CarlMeissner	vB_EcoM_CarlMeissner	Switzerland: Basel	sewage plant inflow	Enea Maffei	MZ501054	137623	67x	0.437	229	6	0	0	1	ECA?	first Glc of LPS outer core	n.a.	14	4	34	84	288	191	112926
Bas49	myovirus	O157 typing phage 5 (KP869103.1)	0.95	0.9697	92.1215	Myoviridae; Vequintavirinae	Vequintavirus	unclassified	Escherichia phage EmilHeitz	vB_EcoM_EmilHeitz	Switzerland: Riehen	stream water	Julia and Johann Harms	MZ501062	139980	130x	0.437	227	6	0	2	5	ECA?	first Glc of LPS outer core	n.a.	17	5	40	98	293	214	112927
Bas50	myovirus	O157 typing phage 5 (KP869103.1)	0.96	0.9627	92.4192	Myoviridae; Vequintavirinae	Vequintavirus	unclassified	Escherichia phage DrSchubert	vB_EcoM_DrSchubert	Switzerland: Riehen	Wenkenpark pond	Dr. Thomas Schubert	MZ501060	138240	84x	0.434	228	6	0	1	4	ECA?	first Glc of LPS outer core	n.a.	10	4	30	90	295	208	112928
Bas51	myovirus	O157 typing phage 5 (KP869103.1)	0.95	0.9572	90.934	Myoviridae; Vequintavirinae	Vequintavirus	unclassified	Escherichia phage WalterGehring	vB_EcoM_WalterGehring	Switzerland: Basel	sewage plant inflow	Enea Maffei	MZ501111	140659	80x	0.436	230	6	0	3	7	ECA?	first Glc of LPS outer core	n.a.	13	6	42	104	310	225	112929
Bas52	myovirus	bov10K2 (MT884008.2)	0.98	0.9743	95.4814	Myoviridae; Vequintavirinae	Vequintavirus	unclassified (with bov10K2)	Escherichia phage RudolfGeigy	vB_EcoM_RudolfGeigy	Switzerland: Basel	sewage plant inflow	Enea Maffei	MZ501102	137380	79x	0.437	225	6	0	4	1	ECA?	first Glc of LPS outer core	n.a.	14	6	38	92	300	204	112930
Bas53	myovirus	bov10K2 (MT884008.2)	0.99	0.9638	95.4162	Myoviridae; Vequintavirinae	Vequintavirus	unclassified (with bov10K2)	Escherichia phage JohannBauhin	vB_EcoM_JohannBauhin	Switzerland: Basel	sewage plant inflow	Enea Maffei	MZ501083	135602	63x	0.436	223	6	0	1	1	ECA?	first Glc of LPS outer core	n.a.	15	4	42	102	294	202	112931
Bas54	myovirus	bov25_3 (MT884011.2)	0.98	0.9769	95.7362	Myoviridae; Vequintavirinae	Vequintavirus	unclassified (with bov10K2)	Escherichia phage MaxBurger	vB_EcoM_MaxBurger	Switzerland: Lenzerheide	sewage plant inflow	Enea Maffei	MZ501093	136346	82x	0.435	221	6	0	2	4	ECA?	first Glc of LPS outer core	n.a.	11	4	32	98	279	201	112932
Bas55	myovirus	nomine (MN850649.1)	0.99	0.9702	96.0498	Myoviridae; Vequintavirinae	Vequintavirus	unclassified (with nomine)	Escherichia phage JeffSchatz	vB_EcoM_JeffSchatz	Switzerland: Basel	Rhine river	Miguel Sanchez (Summer Science Academy 2019)	MZ501082	135630	73x	0.437	223	6	0	0	1	ECA?	first Glc of LPS outer core	n.a.	12	6	38	98	306	218	112933
Bas56	myovirus	isim (MN850597.1)	0.98	0.9736	95.4128	Myoviridae; Vequintavirinae	Vequintavirus	unclassified (with isim)	Escherichia phage AlexBoehm	vB_EcoM_AlexBoehm	Switzerland: Basel	sewage plant inflow	Enea Maffei	MZ501048	135345	78x	0.438	221	6	0	2	2	ECA?	first Glc of LPS outer core	n.a.	11	5	26	110	291	204	112934
Bas57	myovirus	isim (MN850597.1)	0.99	0.9706	96.0894	Myoviridae; Vequintavirinae	Vequintavirus	unclassified (with isim)	Escherichia phage MaxTheCat	vB_EcoM_MaxTheCat	Switzerland: Basel	sewage plant inflow	Luc Willi	MZ501094	135061	67x	0.436	225	6	0	1	1	ECA?	first Glc of LPS outer core	n.a.	14	6	32	92	299	206	112935
Bas58	myovirus	CM1 (MK962749.1)	0.98	0.9706	95.1188	Myoviridae; Vequintavirinae	Vequintavirus	unclassified (with CM1)	Escherichia phage HeinrichReichert	vB_EcoM_HeinrichReichert	Switzerland: Basel	sewage plant inflow	Leon Bondi (Summer Science Academy 2019)	MZ501073	136906	36x	0.436	225	6	0	3	5	ECA?	first Glc of LPS outer core	n.a.	9	4	38	98	287	198	112936
Bas59	myovirus	CM1 (MK962749.1)	0.97	0.9641	93.5177	Myoviridae; Vequintavirinae	Vequintavirus	unclassified	Escherichia phage EduardKellenberger	vB_EcoM_EduardKellenberger	Switzerland: Basel	sewage plant inflow	Charlotte Loeffler (Summer Science Academy 2019)	MZ501061	131526	105x	0.437	208	6	0	0	2	ECA?	first Glc of LPS outer core	n.a.	15	5	34	102	296	209	112937
Bas60	myovirus	alia (MN850632.1)	0.95	0.9831	93.3945	Myoviridae; unclassified	unclassified	unclassified	Escherichia phage PaulScherrer	vB_EcoM_PaulScherrer	Switzerland: Riehen	rotting plant waste	Alexander Harms	MZ501100	150425	107x	0.375	264	14	2	1	0	ECA	first Glc of LPS outer core	n.a.	12	9	68	108	221	131	112938
Bas61	myovirus	outra (MN850645.1)	0.98	0.9886	96.8828	Myoviridae; unclassified	unclassified	unclassified	Escherichia phage EmilieFrey	vB_EcoM_EmilieFrey	Switzerland: Reinach	Birs river	Yannik Heyer	MZ501063	146666	90x	0.374	264	14	0	0		ECA	first Glc of LPS outer core	n.a.	12	7	70	100	212	114	112939
Bas62	myovirus	alia (MN850632.1)	0.98	0.9717	95.2266	Myoviridae; unclassified	unclassified	unclassified	Escherichia phage JohannJBalmer	vB_EcoM_JohannJBalmer	Switzerland: Basel	Rhine river	Patrick Sauer	MZ501084	144831	111x	0.374	258	14	1	1		ECA	first Glc of LPS outer core	n.a.	14	8	68	120	213	117	112940
Bas63	myovirus	LMP33 (MK482689.1)	0.96	0.9548	91.6608	Myoviridae; Ounavirinae	Felixounavirus	unclassified	Escherichia phage JohannRWettstein	vB_EcoM_JohannRWettstein	Switzerland: Basel	Rhine river	Alexander Harms	MZ501086	87100	119x	0.39	136	25	0	1	2	n.a.	n.a.	rough LPS	9	9	0	82	166	177	112941
Bas64	podovirus	PHB20 (MN481366.1)	0.92	0.9206	84.6952	Autographiviridae; Studiervirinae	Teseptimavirus	unclassified	Escherichia phage JeanTinguely	vB_EcoP_JeanTinguely	Switzerland: Basel	sewage plant inflow	Alexander Harms	MZ501081	39842	127x	0.485	51	0	0	1	3	n.a.	n.a.	rough LPS	4	2	0	2	94	131	112942
Bas65	podovirus	T7 (AY264774.1)	0.91	0.935	85.085	Autographiviridae; Studiervirinae	Teseptimavirus	unclassified	Escherichia phage JacobBurckhardt	vB_EcoP_JacobBurckhardt	Switzerland: Basel	sewage plant inflow	Alexander Harms	MZ501078	39451	232x	0.487	50	0	0	0	2	n.a.	n.a.	rough LPS	4	0	0	0	85	119	112943
Bas66	podovirus	n.a.	n.a.	n.a.	n.a.	Autographiviridae; Studiervirinae	Teetrevirus	Escherichia virus T3	Escherichia phage T3K12	vB_EcoP_T3K12	Switzerland: Basel	n.a. (laboratory engineering)	reference phage / Marco Burkolter	n.a.	38194	n.a.	0.499	46	0	0	0	1	n.a.	n.a.	rough LPS	4	5	0	10	84	156	112944
Bas67	podovirus	PhiV-1 (MT542512.1)	0.95	0.9208	87.476	Autographiviridae; Studiervirinae	Berlinvirus	unclassified	Escherichia phage ErnstBeyeler	vB_EcoP_ErnstBeyeler	Switzerland: Basel	sewage plant inflow	Alexander Harms	MZ501064	39315	271x	0.49	48	0	0	0	2	n.a.	n.a.	rough LPS	5	3	0	0	118	134	112945
Bas68	podovirus	PhiV-1 (MT542512.1)	0.99	0.9348	92.5452	Autographiviridae; Studiervirinae	Berlinvirus	unclassified	Escherichia phage CarlSpitteler	vB_EcoP_CarlSpitteler	Switzerland: Basel	hospital sewage	Alexander Harms	MZ501055	39466	225x	0.487	49	0	0	0	1	n.a.	n.a.	rough LPS	5	5	0	0	116	142	112946
Bas69	podovirus	PMBT57 (MG770228.1)	1	0.9912	99.12	Schitoviridae; Enquatrovirinae	Enquatrovirus	unclassified (with PMBT57)	Escherichia phage AlfredRasser	vB_EcoP_AlfredRasser	Switzerland: Basel	sewage plant inflow	Valentin Druelle	MZ501049	70849	217x	0.413	82	4	0	1	2	ECA	NfrA?	n.a.	6	5	0	0	83	147	112947
n.a.	siphovirus	n.a.	n.a.	n.a.	n.a.	Demerecviridae; Markadamsvirinae	Tequintavirus	Escherichia virus T5	Escherichia phage T5 (reference)	vB_EcoS_T5	n.a.	n.a.	obtained from DSMZ (DSM# 16353 )	NC_005859.1	121750	n.a.	0.499	n.d.	n.d.	n.d.	n.d.	n.d.	LPS / O-antigen	FhuA	n.a.	3	4	12	8	127	132	16353
n.a.	myovirus	n.a.	n.a.	n.a.	n.a.	Myoviridae; Tevenvirinae	Tequatrovirus	unclassified	Escherichia phage T2 (reference)	vB_EcoM_T2	n.a.	n.a.	obtained from DSMZ (DSM# 16352 )	MH751506.1	163832	n.a.	0.352	n.d.	n.d.	n.d.	n.d.	n.d.	FadL	LPS (deep core)	n.a.	4	11	140	44	159	222	16352
n.a.	myovirus	n.a.	n.a.	n.a.	n.a.	Myoviridae; Tevenvirinae	Tequatrovirus	Escherichia virus T4	Escherichia phage T4D (reference)	vB_EcoM_T4	n.a.	n.a.	obtained from Prof. Kenneth Kreuzer	NC_000866.4	168903	n.a.	0.353	n.d.	n.d.	n.d.	n.d.	n.d.	OmpC	LPS (deep core)	n.a.	6	12	152	56	165	224	n.a.
n.a.	myovirus	n.a.	n.a.	n.a.	n.a.	Myoviridae; Tevenvirinae	Tequatrovirus	unclassified	Escherichia phage T6 (reference)	vB_EcoM_T6	n.a.	n.a.	obtained from DSMZ (DSM# 4622 )	MH550421.1	168706	n.a.	0.353	n.d.	n.d.	n.d.	n.d.	n.d.	Tsx	LPS (deep core)	n.a.	3	8	140	52	171	221	4622
n.a.	podovirus	n.a.	n.a.	n.a.	n.a.	Autographiviridae; Studiervirinae	Teseptimavirus	Escherichia virus T7	Escherichia phage T7 (reference)	vB_EcoP_T7	n.a.	n.a.	obtained from DSMZ (DSM# 4623 )	NC_001604	39937	n.a.	0.499	n.d.	n.d.	n.d.	n.d.	n.d.	n.a.	n.a.	rough LPS	4	0	0	0	81	125	4623
n.a.	podovirus	n.a.	n.a.	n.a.	n.a.	Schitoviridae; Enquatrovirinae	Enquatrovirus	Escherichia virus N4	Escherichia phage N4 (reference)	vB_EcoP_N4	n.a.	n.a.	obtained as a contaminant from the Felix d'Herelle Center	NC_008720.1	70153	n.a.	0.484	n.d.	n.d.	n.d.	n.d.	n.d.	ECA	NfrA?	n.a.	7	5	0	0	85	144	n.a.
n.a.	siphovirus	n.a.	n.a.	n.a.	n.a.	Siphoviridae	Lambdavirus	Escherichia virus lambda	Escherichia phage lambdavir (reference)	vB_EcoS_lambda	n.a.	n.a.	our laboratory collection	NC_001416	48502	n.a.	0.502	n.d.	n.d.	n.d.	n.d.	n.d.	none	LamB	n.a.	5	1	10	42	83	49	n.a.
n.a.	myovirus	n.a.	n.a.	n.a.	n.a.	Myoviridae	Punavirus	Escherichia virus P1	Escherichia phage P1vir (reference)	vB_EcoM_P1	n.a.	n.a.	our laboratory collection	NC_005856.1	94800	n.a.	0.393	n.d.	n.d.	n.d.	n.d.	n.d.	n.a.	n.a.	rough LPS	11	2	56	62	153	99	n.a.
n.a.	myovirus	n.a.	n.a.	n.a.	n.a.	Myoviridae; Peduovirinae	Peduovirus	Escherichia virus P2	Escherichia phage P2vir (reference)	vB_EcoM_P2	n.a.	n.a.	obtained from Dr. Nicolas Wenner / Prof. Jay Hinton	NC_001895.1	33593	n.a.	0.413	n.d.	n.d.	n.d.	n.d.	n.d.	n.a.	n.a.	rough LPS	1	6	6	28	63	57	n.a.
