# Supplementary material for: Systematic exploration of Escherichia coli phage–host interactions with the BASEL phage collection
Source: PLoS Biol. 2021 Nov 16;19(11):e3001424. doi: 10.1371/journal.pbio.3001424 (PMC8594841; doi:10.1371/journal.pbio.3001424)
Supplement: S6 Table — (XLSX) [file pbio.3001424.s006.xlsx]

## Sheet: sheet 1
Drexlerviridae			Siphoviridae: Dhillonvirus			Siphoviridae; Queuovirinae: Nonagvirus			Siphoviridae; Queuovirinae: Seuratvirus			Demerecviridae: Markadamsvirinae			Myoviridae: Tevenvirinae			Myoviridae: Vequintavirinae and relatives			Autographiviridae			Schitoviridae			Myoviridae: Ounavirinae
Phage (name)	GenBank accession		Phage (name)	GenBank accession		Phage (name)	GenBank accession		Phage (name)	GenBank accession		Phage (name)	GenBank accession		Phage (name)	GenBank accession		Phage (name)	GenBank accession		Phage (name)	GenBank accession		Phage (name)	GenBank accession		Phage (name)	GenBank accession
Escherichia phage AugustePiccard	MZ501051		Escherichia phage TheodorHerzl	MZ501107		Escherichia phage ChristophMerian	MZ501057		Escherichia phage GottfriedDienst	MZ501071		Escherichia phage GreteKellenberger	MZ501072		Escherichia phage WilhelmHis	MZ501113		Escherichia phage CarlMeissner	MZ501054		Escherichia phage JeanTinguely	MZ501081		Escherichia phage AlfredRasser	MZ501049		Escherichia phage JohannRWettstein	MZ501086
Escherichia phage JeanPiccard	MZ501080		Escherichia phage PaulFeyerabend	MZ501097		Escherichia phage FritzHoffmann	MZ501068		Escherichia phage KurtStettler	MZ501091		Escherichia phage TrudiGerster	MZ501108		Escherichia phage Paracelsus	MZ501096		Escherichia phage EmilHeitz	MZ501062		Escherichia phage JacobBurckhardt	MZ501078		Escherichia virus N4	NC_008720.1		Citrobacter phage Moogle	NC_027293.1
Escherichia phage JulesPiccard	MZ501087		Escherichia phage GeorgBuechner	MZ501070		Enterobacteria phage JenK1	KP719134.1		Escherichia phage WildeMaa	MZ501112		Escherichia phage IrmaTschudi	MZ501076		Escherichia phage KarlGJung	MZ501089		Escherichia phage DrSchubert	MZ501060		Escherichia phage T3K12	NC_047864.1 (T3)		Escherichia phage phi G17	MH358458.1		Enterobacteria phage Felix O1	NC_005282.1
Escherichia phage FritzSarasin	MZ501069		Escherichia phage KarlBarth	MZ501088		Escherichia phage HdK1	MK373794.1		Escherichia phage SeppeHuegi	MZ501104		Escherichia phage SuperGirl	MZ501105		Escherichia phage AugustSocin	MZ501052		Escherichia phage WalterGehring	MZ501111		Escherichia phage ErnstBeyeler	MZ501064		Klebsiella phage KP8	MG922974.1		Enterobacteria phage IME338	MH051914.1
Escherichia phage PeterMerian	MZ501101		Escherichia phage Oekolampad	MZ501095		Escherichia phage HdSG1	MK373795.1		Escherichia phage VogelGryff	MZ501110		Escherichia phage TrudiRoth	MZ501109		Escherichia phage FriedrichMiescher	MZ501066		Escherichia phage RudolfGeigy	MZ501102		Escherichia phage CarlSpitteler	MZ501055		Escherichia phage PMBT57	MG770228.1		Enterobacteria phage WV8	EU877232.1
Escherichia phage KarlJaspers	MZ501090		Shigella phage EP23	JN984867.1		Escherichia phage SP8	MT682705.1		Escherichia phage Seurat	KM236243.1		Escherichia phage DaisyDussoix	MZ501058		Escherichia phage FelixPlatter	MZ501065		Escherichia phage JohannBauhin	MZ501083		Salmonella phage phiSG-JL2	EU547803.1		Escherichia phage St11Ph5	MG208881.1		Enterobacteriaphage UAB_Phi87	JN225449.1
Escherichia virus JakobBernoulli	MZ501079		Escherichia phage Envy	KX534335.1		Escherichia phage 9g	NC_024146.1		Escherichia phage CAjan	KP064094.1		Escherichia phage IrisVonRoten	MZ501075		Escherichia phage FriedrichZschokke	MZ501067		Escherichia phage MaxBurger	MZ501093		Yersinia phage AP5	KM253764.1		Pseudomonas phage inbricus	MG018928.1		Erwinia amylovora phage phiEa104	FQ482083.1
Escherichia phage DanielBernoulli	MZ501059		Escherichia phage Pride	KX534341.1		Salmonella phage SE1	NC_042025.1		Escherichia phage Greed	KX534337.1		Escherichia phage HildyBeyeler	MZ501074		Escherichia phage AndreasVesalius	MZ501050		Escherichia phage JeffSchatz	MZ501082		Citrobacter phage phiCFP-1	KP313531.1		Escherichia phage Bp4	KJ135004.2		Escherichia phage EC6	JX560968.1
Escherichia phage PaulSarasin	MZ501099		Escherichia phage slur06	LN881731.1					Escherichia phage slur01	LN881725.1		Escherichia phage SelmaRatti	MZ501103		Escherichia phage TadeuszReichstein	MZ501106		Escherichia phage AlexBoehm	MZ501048		Serratia phage SM9-3Y	KX778611.3		Achromobacter phage JWAlpha	KF787095.1		Escherichia phage JH2	KF055347.1
Escherichia phage IsaakIselin	MZ501077		Escherichia phage PTXU06	MK373789.1					Escherichia phage SLUR76	LR025195.1		Escherichia virus EPS7	CP000917.1		Escherichia phage AdolfPortmann	MZ501046		Escherichia phage MaxTheCat	MZ501094		Leclercia phage 10164RH	MF285617.1		Shigella phage pSb-1	KF620435.1		Escherichia phage mistaenkt	MN850587.1
Escherichia phage JohannLBurckhardt	MZ501085		Escherichia phage WFI	MK373791.1					Escherichia phage SLUR63	LR025196.1		Escherichia virus T5	NC_005859.1		Escherichia phage PaulHMueller	MZ501098		Escherichia phage HeinrichReichert	MZ501073		Escherichia phage EG1	MG488277.1		Escherichia phage PhAPEC7	KF562340.1		Escherichia phage SUSP1	NC_028808.2
Escherichia phage BrunoManser	MZ501053		Escherichia phage bob	MN850628.1					Escherichia phage SLUR75	LR025197.1		Escherichia phage phiAPCEc03	KR422353.1		Escherichia phage ChristianSchoenbein	MZ501056		Escherichia phage EduardKellenberger	MZ501061		Salmonella phage 3A_8767	MH382198.1		Escherichia phage PhAPEC5	KF192075.1		Salmonella phage Mushroom	NC_041923.1
Escherichia phage LeonhardEuler	MZ501092		Escherichia phage jat	MN850650.1					Aeromonas phage SD04	MH230177.1		Escherichia phage Gostya9	NC_047979.1		Escherichia phage AlbertHofmann	MZ501047		Escherichia phage PaulScherrer	MZ501100		Escherichia phage N13	MH717100.1		Escherichia phage IME11	JX880034.1		Shigella phage Sf14	NC_042075.1
Escherichia phage RTP	AM156909.1		Escherichia virus JL1	NC_019419.2					Escherichia phage Skure	MK672798.1		Escherichia virus H8	NC_042307.1		Enterobacteria phage AR1	AP011113.1		Escherichia phage EmilieFrey	MZ501063		Escherichia phage LL2	MH717709.1		Escherichia phage ECBP1	JX415535.1
Escherichia phage phiEB49	JF770475.1		Escherichia phage HK578	NC_019724.1								Salmonella phage 3-29	MK393882.1		Escherichia phage wV7	HM997020.1		Escherichia phage JohannJBalmer	MZ501084		Yersinia phage PYPS50	MH809534.1		Escherichia phage G7C	HQ259105.1
Enterobacteria phage F20	JN672684.1		Escherichia phage YD-2008.s	NC_027383.1								Salmonella phage 118970_sal2	NC_031933.1		Enterobacteria phage ime09	JN202312.1		Enterobacteria phage FV3	JQ031132.1		Klebsiella phage Emp27	MN013074.1
Escherichia phage ADB-2	JX912252.1											Salmonella phage NR01	KR233164.1		Enterobacteria phage ACG-C40	JN986846.1		Escherichia phage APCEc02	KR698074.1		Salmonella phage C2	MN026740.1
Escherichia phage phiJLA23	KC333879.1											Salmonella phage S124	MH370375.1		Escherichia phage ECML-134	JX128259.1		Enterobacteria phage ECGD1	KU522583.1		Serratia phage Pila	MN098329.1
Shigella phage pSf1	KC710998.1											Salmonella phage S131	NC_048009.1		Enterobacteria phage HX01	JX536493.1		Escherichia phage ESCO5	KX664695.2		Klebsiella phage KOX5	MN101218.1
Escherichia phage IME253	KX130960.1											Salmonella phage S132	MH370379.1		Yersinia phage PST	KF208315.1		Escherichia phage slur12	LN881735.1		Klebsiella phage 117	MN149903.1
Shigella phage SH6	KX828710.1											Salmonella phage S133	MH370380.1		Enterobacteria phage RB6	KM606996.1		Escherichia phage PDX	MG963916.1		Salmonella phage LPST144	MN252582.1
Escherichia phage CEB_EC3a	KY398841.1											Salmonella phage SE7	MK972708.1		Enterobacteria phage Aplg8	KT184308.1		Escherichia phage ukendt	MN850565.1		Escherichia phage PHB20	MN481366.1
Escherichia phage SLUR29	LR596614.1											Salmonella phage SE18	MK972717.1		Shigella phage SH7	KX828711.1		Escherichia phage inny	MN850601.1		Enterobacteria phage T7	NC_001604
Escherichia phage swan01	LT841304.1											Salmonella phage SE24	MK972707.1		Escherichia phage slur08	LN881733.1		Escherichia phage outra	MN850645.1		Yersinia pestis phage phiA1122	AY247822.1
Shigella phage Sf12	MF158039.1											Salmonella phage Seabear	MK728824.1		Shigella phage Sf23	MF158046.1		Escherichia phage LL12	MH491969.1
Shigella phage Sd1	MF158042.1											Salmonella phage SH9	MF001363.1		Enterobacteria phage IME339	MH051915.1		Escherichia phage Pr121LW	MH752840.1
Escherichia phage 95	MF564201.1											Salmonella virus Stitch	KM236244.1		Enterobacteria phage IME340	MH051916.1		Escherichia phage HdK5	MK373780.1
Escherichia phage DTL	MG050172.1											Salmonella phage Sw2	MH631454.2		Enterobacteria phage T6	MH550421.1		Escherichia phage Schickermooser	MK373788.1
Escherichia phage IME347	MH051918.1														Escherichia phage T2	MH751506.1		Shigella phage CM1	MK962749.1
Escherichia phage MM01	MK373793.1														Yersinia phage PYPS2T	MH809535.1		Escherichia phage muut	MN850573.1
Shigella phage JK16	MK962751.1														Escherichia phage DalCa	MH992510.1		Escherichia phage rv5	NC_011041.1
Escherichia phage Henu7	MN019128.1														Escherichia phage D5505	MK327929.1		Escherichia phage phAPEC8	NC_020079.1
Escherichia phage Henu8	MN055691.1														Escherichia phage G9062	MK373779.1		Escherichia phage 2 JES-2013	NC_022323.1
Escherichia phage PHB17	MN090155.1														Shigella phage CM8	MK962750.1		Enterobacteria phage phi92	NC_023693.1
Citrobacter phage IMEJL8	MT023084.1														Enterobacteria phage T4	NC_000866.4		Escherichia phage Murica	NC_041871.1
Escherichia phage CJ19	MT176427.1														Enterobacteria phage RB69	NC_004928.1
Escherichia phage FP	MT682706.1														Enterobacteria phage RB32	NC_008515.1
Escherichia phage T1	NC_005833.1														Enterobacteria phage RB51	NC_012635.1
Escherichia phage TLS	NC_009540.1														Enterobacteria phage RB14	NC_012638.1
Shigella phage Shfl1	NC_015456.1														Shigella phage Shfl2	NC_015457.1
Escherichia phage ACG-M12	NC_019404.1														Escherichia phage JS09	NC_024124.2
Escherichia phage Rogue1	NC_019718.1														Escherichia phage e11/2	NC_024125.2
Klebsiella phage KP36	NC_019781.1														Shigella phage pSs-1	NC_025829.1
Escherichia phage NBD2	NC_031050.1														Escherichia phage APCEc01	NC_029091.1
Escherichia phage SRT8	NC_042043.1
Escherichia phage ESCO41	NC_047820.1
Escherichia phage IME18	NC_047959.1
Escherichia phage LL5	NC_047985.1
Escherichia phage IME542	NC_048208.1
Escherichia phage G29_2	NC_049822.1
Escherichia phage herni	NC_049823.1
