# Supplementary material for: Systematic exploration of Escherichia coli phage–host interactions with the BASEL phage collection
Source: PLoS Biol. 2021 Nov 16;19(11):e3001424. doi: 10.1371/journal.pbio.3001424 (PMC8594841; doi:10.1371/journal.pbio.3001424)
Supplement: S1 Data — EOP, efficiency of plating. (XLSX) [file pbio.3001424.s007.xlsx]

## Sheet: raw data and calculations
S1 Data. Raw data and calculations of all efficiency-of-plating (EOP) assays and qualitative top agar experiments.
The sheet "raw data and calculations" contains the plaque counts from serial dilutions of phage stocks on the different host strains (from up to 24 replicate experiments) as well as the calculation of EOP values from each replicate. In addition, the qualitative assessment of host lysis by all phages on the different enterobacterial strains is highlighted. Whenever no plaques could be counted for …
Escherichia phage AugustePiccard (Bas01)	experiment #	plaque-forming units (pfu) in a 2.5 µl spot of serial dilutions of phage stock																						lysis observed (yes=1, no=0)							Escherichia phage AugustePiccard (Bas01)	experiment #	efficiency of plating (EOP)
		vector	EcoKI	EcoCFT_I	EcoRI	EcoRV	EcoCFT_II	EcoPI	RexAB	PifA	Fun/Z	Old	Tin	ΔrfaC	ΔrfaG	wbbL(+)	ΔwecB	E. coli UTI89	E. coli CFT073	E. coli 55989	S. e. Typhimurium 12023s	S. e. Typhimurium SL1344	E. coli B REL606	E. coli UTI89	E. coli CFT073	E. coli 55989	S. e. Typhimurium 12023s	S. e. Typhimurium SL1344	E. coli B REL606				vector	EcoKI	EcoCFT_I	EcoRI	EcoRV	EcoCFT_II	EcoPI	RexAB	PifA	Fun/Z	Old	Tin	ΔrfaC	ΔrfaG	wbbL(+)	ΔwecB	E. coli UTI89
	1	21000000	4000		1e-06	1e-06	600		500000					16000000	21000000	1e-06	18000000															1	1	0.000190476		4.7619e-14	4.7619e-14	2.85714e-05		0.0238095					0.761905	1	4.7619e-14	0.857143
	2	170000000	16000		1e-06	1e-06			100000					130000000	17000000	1e-06																2	1	9.41176e-05		5.88235e-15	5.88235e-15			0.000588235					0.764706	0.1	5.88235e-15
	3	700000000	60000		1e-06	1e-06			800000					60000000	600000000	1e-06																3	1	8.57143e-05		1.42857e-15	1.42857e-15			0.00114286					0.0857143	0.857143	1.42857e-15
	4	250000000	26000		1e-06	1e-06			1800000					800000000	300000000	1e-06																4	1	0.000104		4e-15	4e-15			0.0072					3.2	1.2	4e-15
	5	15000000												1600000																		5	1												0.106667
	6	15000000	1400		1e-06	1e-06								17000000	60000000	1e-06																6	1	9.33333e-05		6.66667e-14	6.66667e-14								1.13333	4	6.66667e-14
	7	150000000							2000000																							7	1							0.0133333
	8	5000000	500		1e-06	1e-06	400		80000					14000000	9000000	1e-06	3500000															8	1	0.0001		2e-13	2e-13	8e-05		0.016					2.8	1.8	2e-13	0.7
	9	140000000								100000000																						9	1								0.714286
	10	160000000	800	1800000	1e-06	1e-06	700	1200	1200000	100000000				200000000	120000000	1e-06	160000000						100000000	0	0	0	0	0	1			10	1	5e-06	0.01125	6.25e-15	6.25e-15	4.375e-06	7.5e-06	0.0075	0.625				1.25	0.75	6.25e-15	1
	11	20000000		200000																			10000000	0	0	0	0	0	1			11	1		0.01
	12	21000000	8000	190000	1e-06	1e-06	600	100	130000					40000000	20000000	1e-06																12	1	0.000380952	0.00904762	4.7619e-14	4.7619e-14	2.85714e-05	4.7619e-06	0.00619048					1.90476	0.952381	4.7619e-14
	13	30000000		120000				1e-06																								13	1		0.004				3.33333e-14
	14	40000000					300																									14	1					7.5e-06
	15	90000000				1e-06	1100	1100	2900000	70000000				120000000	29000000	1e-06	120000000															15	1				1.11111e-14	1.22222e-05	1.22222e-05	0.0322222	0.777778				1.33333	0.322222	1.11111e-14	1.33333
	16	20000000								18000000													35000000	0	0	0	0	0	1			16	1								0.9
	17																															17
	18																															18
	19																															19
	20																															20
	21	150000000									22000000	1e-06	140000000																			21	1									0.146667	6.66667e-15	0.933333
	22	110000000									18000000	1e-06	70000000																			22	1									0.163636	9.09091e-15	0.636364
	23	110000000									14000000	1e-06	14000000																			23	1									0.127273	9.09091e-15	0.127273
	24																															24
Escherichia phage JeanPiccard (Bas02)	experiment #	plaque-forming units (pfu) in a 2.5 µl spot of serial dilutions of phage stock																						lysis observed (yes=1, no=0)							Escherichia phage JeanPiccard (Bas02)	experiment #	efficiency of plating (EOP)
		vector	EcoKI	EcoCFT_I	EcoRI	EcoRV	EcoCFT_II	EcoPI	RexAB	PifA	Fun/Z	Old	Tin	ΔrfaC	ΔrfaG	wbbL(+)	ΔwecB	E. coli UTI89	E. coli CFT073	E. coli 55989	S. e. Typhimurium 12023s	S. e. Typhimurium SL1344	E. coli B REL606	E. coli UTI89	E. coli CFT073	E. coli 55989	S. e. Typhimurium 12023s	S. e. Typhimurium SL1344	E. coli B REL606				vector	EcoKI	EcoCFT_I	EcoRI	EcoRV	EcoCFT_II	EcoPI	RexAB	PifA	Fun/Z	Old	Tin	ΔrfaC	ΔrfaG	wbbL(+)	ΔwecB	E. coli UTI89
	1	2800000	100		1e-06	1e-06	400		31000						400000	1e-06	2100000															1	1	3.57143e-05		3.57143e-13	3.57143e-13	0.000142857		0.0110714						0.142857	3.57143e-13	0.75
	2	120000000	1000		1e-06	1e-06			1200000					140000	10000000	1e-06																2	1	8.33333e-06		8.33333e-15	8.33333e-15			0.01					0.00116667	0.0833333	8.33333e-15
	3	800000000			1e-06	1e-06			70000000					6000000	12000000	1e-06																3	1			1.25e-15	1.25e-15			0.0875					0.0075	0.015	1.25e-15
	4	140000000	8000		1e-06	1e-06			1200000					1000000	9000000	1e-06																4	1	5.71429e-05		7.14286e-15	7.14286e-15			0.00857143					0.00714286	0.0642857	7.14286e-15
	5	14000000	500		1e-06	1e-06	1200		1500000					200000	1200000																	5	1	3.57143e-05		7.14286e-14	7.14286e-14	8.57143e-05		0.107143					0.0142857	0.0857143
	6	25000000	300		1e-06	1e-06								120000	1000000	1e-06																6	1	1.2e-05		4e-14	4e-14								0.0048	0.04	4e-14
	7	140000000			1e-06				8000000					800000	40000000																	7	1			7.14286e-15				0.0571429					0.00571429	0.285714
	8	14000000	200		1e-06	1e-06	800		1000000					90000	700000	1e-06	25000000															8	1	1.42857e-05		7.14286e-14	7.14286e-14	5.71429e-05		0.0714286					0.00642857	0.05	7.14286e-14	1.78571
	9	150000000								160000000																						9	1								1.06667
	10	50000000	300	100000	1e-06	1e-06	2000	400	500000	50000000				100000	5000000	1e-06	100000000						80000000	0	0	0	0	0	1			10	1	6e-06	0.002	2e-14	2e-14	4e-05	8e-06	0.01	1				0.002	0.1	2e-14	2
	11	38000000		100000																			10000000	0	0	0	0	0	1			11	1		0.00263158
	12	33000000	100	80000	1e-06	1e-06	300	300	5000000					310000	5000000	1e-06																12	1	3.0303e-06	0.00242424	3.0303e-14	3.0303e-14	9.09091e-06	9.09091e-06	0.151515					0.00939394	0.151515	3.0303e-14
	13	210000000		80000				300																								13	1		0.000380952				1.42857e-06
	14	50000000					400																									14	1					8e-06
	15	100000000				1e-06	700	400	4000000	120000000				330000	700000	1e-06	80000000															15	1				1e-14	7e-06	4e-06	0.04	1.2				0.0033	0.007	1e-14	0.8
	16	60000000								50000000													25000000	0	0	0	0	0	1			16	1								0.833333
	17																															17
	18																															18
	19																															19
	20																															20
	21	130000000									21000000	1e-06	17000000																			21	1									0.161538	7.69231e-15	0.130769
	22	70000000									18000000	1e-06	10000000																			22	1									0.257143	1.42857e-14	0.142857
	23	90000000									9000000	1e-06	9000000																			23	1									0.1	1.11111e-14	0.1
	24																															24
Escherichia phage JulesPiccard (Bas03)	experiment #	plaque-forming units (pfu) in a 2.5 µl spot of serial dilutions of phage stock																						lysis observed (yes=1, no=0)							Escherichia phage JulesPiccard (Bas03)	experiment #	efficiency of plating (EOP)
		vector	EcoKI	EcoCFT_I	EcoRI	EcoRV	EcoCFT_II	EcoPI	RexAB	PifA	Fun/Z	Old	Tin	ΔrfaC	ΔrfaG	wbbL(+)	ΔwecB	E. coli UTI89	E. coli CFT073	E. coli 55989	S. e. Typhimurium 12023s	S. e. Typhimurium SL1344	E. coli B REL606	E. coli UTI89	E. coli CFT073	E. coli 55989	S. e. Typhimurium 12023s	S. e. Typhimurium SL1344	E. coli B REL606				vector	EcoKI	EcoCFT_I	EcoRI	EcoRV	EcoCFT_II	EcoPI	RexAB	PifA	Fun/Z	Old	Tin	ΔrfaC	ΔrfaG	wbbL(+)	ΔwecB	E. coli UTI89
	1	100000000	15000000		1e-06	1e-06	70000		110000000						80000000	1e-06	50000000															1	1	0.15		1e-14	1e-14	0.0007		1.1						0.8	1e-14	0.5
	2	180000000	80000000		1e-06	1e-06			110000000					130000000	110000000	1e-06																2	1	0.444444		5.55556e-15	5.55556e-15			0.611111					0.722222	0.611111	5.55556e-15
	3	1400000000	1400000000		1000	800			1900000000					1300000000	1200000000	1e-06																3	1	1		7.14286e-07	5.71429e-07			1.35714					0.928571	0.857143	7.14286e-16
	4	2500000000	1900000000		600	100	700000		1200000000					900000000	2000000000	1e-06																4	1	0.76		2.4e-07	4e-08	0.00028		0.48					0.36	0.8	4e-16
	5	45000000	15000000		1e-06	1e-06	12000		29000000					20000000	42000000																	5	1	0.333333		2.22222e-14	2.22222e-14	0.000266667		0.644444					0.444444	0.933333
	6	110000000																														6	1
	7	900000000												1200000000	1100000000																	7	1												1.33333	1.22222
	8	100000000	40000000		1e-06	1e-06	24000		90000000					90000000	60000000	1e-06	110000000															8	1	0.4		1e-14	1e-14	0.00024		0.9					0.9	0.6	1e-14	1.1
	9	130000000								130000000																						9	1								1
	10	50000000	50000000	220000	1e-06	1e-06	1000	280000	150000000	140000000				80000000	140000000	1e-06	130000000						130000000	0	0	0	0	0	1			10	1	1	0.0044	2e-14	2e-14	2e-05	0.0056	3	2.8				1.6	2.8	2e-14	2.6
	11	35000000		280000																			20000000	0	0	0	0	0	1			11	1		0.008
	12	60000000	40000000	800000	400	1e-06	3000	150000	80000000					30000000	50000000	1e-06																12	1	0.666667	0.0133333	6.66667e-06	1.66667e-14	5e-05	0.0025	1.33333					0.5	0.833333	1.66667e-14
	13	110000000		270000				190000																								13	1		0.00245455				0.00172727
	14	19000000					15000																									14	1					0.000789474
	15																															15
	16	40000000								30000000													80000000	0	0	0	0	0	1			16	1								0.75
	17																															17
	18																															18
	19																															19
	20																															20
	21	140000000									100000000	1e-06	90000000																			21	1									0.714286	7.14286e-15	0.642857
	22	500000000									17000000	1e-06	15000000																			22	1									0.034	2e-15	0.03
	23	90000000									70000000		21000000																			23	1									0.777778		0.233333
	24	12000000									22000000	1e-06	16000000																			24	1									1.83333	8.33333e-14	1.33333
Escherichia phage FritzSarasin (Bas04)	experiment #	plaque-forming units (pfu) in a 2.5 µl spot of serial dilutions of phage stock																						lysis observed (yes=1, no=0)							Escherichia phage FritzSarasin (Bas04)	experiment #	efficiency of plating (EOP)
		vector	EcoKI	EcoCFT_I	EcoRI	EcoRV	EcoCFT_II	EcoPI	RexAB	PifA	Fun/Z	Old	Tin	ΔrfaC	ΔrfaG	wbbL(+)	ΔwecB	E. coli UTI89	E. coli CFT073	E. coli 55989	S. e. Typhimurium 12023s	S. e. Typhimurium SL1344	E. coli B REL606	E. coli UTI89	E. coli CFT073	E. coli 55989	S. e. Typhimurium 12023s	S. e. Typhimurium SL1344	E. coli B REL606				vector	EcoKI	EcoCFT_I	EcoRI	EcoRV	EcoCFT_II	EcoPI	RexAB	PifA	Fun/Z	Old	Tin	ΔrfaC	ΔrfaG	wbbL(+)	ΔwecB	E. coli UTI89
	1	100000000	20000000		1100000	20000000	25000		80000000						80000000	1e-06	70000000															1	1	0.2		0.011	0.2	0.00025		0.8						0.8	1e-14	0.7
	2	140000000	80000000		1000000	120000000			120000000					90000000	140000000	1e-06																2	1	0.571429		0.00714286	0.857143			0.857143					0.642857	1	7.14286e-15
	3	1500000000	1500000000		12000000	800000000			1200000000					1000000000	900000000	1e-06			60000					0	1	0						3	1	1		0.008	0.533333			0.8					0.666667	0.6	6.66667e-16
	4	800000000	900000000		6000000	700000000	130000		1000000000					1200000000	400000000	1e-06																4	1	1.125		0.0075	0.875	0.0001625		1.25					1.5	0.5	1.25e-15
	5	38000000	18000000		460000	40000000	13000		50000000					38000000	42000000																	5	1	0.473684		0.0121053	1.05263	0.000342105		1.31579					1	1.10526
	6	25000000	30000000		100000																											6	1	1.2		0.004
	7	800000000												1000000000	600000000																	7	1												1.25	0.75
	8	120000000	60000000		900000	140000000	36000		110000000					25000000	50000000	1e-06	80000000		4000					0	1	0						8	1	0.5		0.0075	1.16667	0.0003		0.916667					0.208333	0.416667	8.33333e-15	0.666667
	9	27000000								51000000																						9	1								1.88889
	10	120000000	190000000	38000000	1200000	100000000	100000	28000000	130000000	200000000				120000000	140000000	1e-06	150000000		1400				140000000	0	1	0	0	0	1			10	1	1.58333	0.316667	0.01	0.833333	0.000833333	0.233333	1.08333	1.66667				1	1.16667	8.33333e-15	1.25
	11	140000000		100000000															2400				22000000	0	1	0	0	0	1			11	1		0.714286
	12	100000000	100000000	100000000	500000	120000000	17000	100000000	100000000					40000000	40000000	1e-06																12	1	1	1	0.005	1.2	0.00017	1	1					0.4	0.4	1e-14
	13	80000000		70000000				7000000																								13	1		0.875				0.0875
	14	15000000					16000																									14	1					0.00106667
	15																															15
	16	40000000								23000000													30000000				0	0	1			16	1								0.575
	17																															17
	18	40000000																	1300					0	1	0						18	1
	19																															19
	20																															20
	21	210000000									100000000	170000000	220000000																			21	1									0.47619	0.809524	1.04762
	22	180000000									120000000	150000000	100000000																			22	1									0.666667	0.833333	0.555556
	23	90000000									80000000	110000000	160000000																			23	1									0.888889	1.22222	1.77778
	24																															24
Escherichia phage PeterMerian (Bas05)	experiment #	plaque-forming units (pfu) in a 2.5 µl spot of serial dilutions of phage stock																						lysis observed (yes=1, no=0)							Escherichia phage PeterMerian (Bas05)	experiment #	efficiency of plating (EOP)
		vector	EcoKI	EcoCFT_I	EcoRI	EcoRV	EcoCFT_II	EcoPI	RexAB	PifA	Fun/Z	Old	Tin	ΔrfaC	ΔrfaG	wbbL(+)	ΔwecB	E. coli UTI89	E. coli CFT073	E. coli 55989	S. e. Typhimurium 12023s	S. e. Typhimurium SL1344	E. coli B REL606	E. coli UTI89	E. coli CFT073	E. coli 55989	S. e. Typhimurium 12023s	S. e. Typhimurium SL1344	E. coli B REL606				vector	EcoKI	EcoCFT_I	EcoRI	EcoRV	EcoCFT_II	EcoPI	RexAB	PifA	Fun/Z	Old	Tin	ΔrfaC	ΔrfaG	wbbL(+)	ΔwecB	E. coli UTI89
	1	80000000	14000000		90000000	21000000	18000		70000000						25000000	1e-06	50000000															1	1	0.175		1.125	0.2625	0.000225		0.875						0.3125	1.25e-14	0.625
	2	180000000	160000000		120000000	200000000			200000000					200000000	100000000	1e-06																2	1	0.888889		0.666667	1.11111			1.11111					1.11111	0.555556	5.55556e-15
	3	1800000000	1900000000		1800000000	800000000			1300000000					1200000000	1200000000	1e-06																3	1	1.05556		1	0.444444			0.722222					0.666667	0.666667	5.55556e-16
	4	900000000	1000000000		1200000000	1000000000	1100000		1000000000					1000000000	1400000000	1e-06																4	1	1.11111		1.33333	1.11111	0.00122222		1.11111					1.11111	1.55556	1.11111e-15
	5	15000000	26000000		26000000	45000000	34000		40000000					9000000	46000000																	5	1	1.73333		1.73333	3	0.00226667		2.66667					0.6	3.06667
	6	10000000																														6	1
	7																															7
	8	90000000	70000000		20000000	70000000	70000		60000000					40000000	60000000	1e-06	100000000															8	1	0.777778		0.222222	0.777778	0.000777778		0.666667					0.444444	0.666667	1.11111e-14	1.11111
	9	41000000								45000000																						9	1								1.09756
	10	90000000	140000000	30000000	28000000	140000000	10000	25000000	100000000	160000000				50000000	100000000	1e-06	120000000						30000000	0	0	0	0	0	1			10	1	1.55556	0.333333	0.311111	1.55556	0.000111111	0.277778	1.11111	1.77778				0.555556	1.11111	1.11111e-14	1.33333
	11	21000000		10000000																			14000000	0	0	0	0	0	1			11	1		0.47619
	12	80000000	80000000	120000000	50000000	130000000	140000	8000000	70000000					20000000	100000000	1e-06																12	1	1	1.5	0.625	1.625	0.00175	0.1	0.875					0.25	1.25	1.25e-14
	13	50000000		40000000				5000000																								13	1		0.8				0.1
	14	28000000					50000																									14	1					0.00178571
	15																															15
	16	30000000								18000000													10000000	0	0	0	0	0	1			16	1								0.6
	17																															17
	18																															18
	19																															19
	20																															20
	21	150000000									170000000	90000000	180000000																			21	1									1.13333	0.6	1.2
	22	100000000									22000000	70000000	50000000																			22	1									0.22	0.7	0.5
	23	31000000									13000000	90000000	90000000																			23	1									0.419355	2.90323	2.90323
	24																															24
Escherichia phage KarlJaspers (Bas06)	experiment #	plaque-forming units (pfu) in a 2.5 µl spot of serial dilutions of phage stock																						lysis observed (yes=1, no=0)							Escherichia phage KarlJaspers (Bas06)	experiment #	efficiency of plating (EOP)
		vector	EcoKI	EcoCFT_I	EcoRI	EcoRV	EcoCFT_II	EcoPI	RexAB	PifA	Fun/Z	Old	Tin	ΔrfaC	ΔrfaG	wbbL(+)	ΔwecB	E. coli UTI89	E. coli CFT073	E. coli 55989	S. e. Typhimurium 12023s	S. e. Typhimurium SL1344	E. coli B REL606	E. coli UTI89	E. coli CFT073	E. coli 55989	S. e. Typhimurium 12023s	S. e. Typhimurium SL1344	E. coli B REL606				vector	EcoKI	EcoCFT_I	EcoRI	EcoRV	EcoCFT_II	EcoPI	RexAB	PifA	Fun/Z	Old	Tin	ΔrfaC	ΔrfaG	wbbL(+)	ΔwecB	E. coli UTI89
	1	7000000	4000000		10000000	140000	110000		9000000						6000000	1e-06	9000000															1	1	0.571429		1.42857	0.02	0.0157143		1.28571						0.857143	1.42857e-13	1.28571
	2	110000000	160000000		150000000	12000000			120000000					110000000	100000000	1e-06																2	1	1.45455		1.36364	0.109091			1.09091					1	0.909091	9.09091e-15
	3	800000000	1100000000		700000000	80000000			1200000000					1000000000	1000000000	1e-06																3	1	1.375		0.875	0.1			1.5					1.25	1.25	1.25e-15
	4	800000000	1200000000		800000000	160000000	1400000		1200000000					1000000000	1600000000	1e-06																4	1	1.5		1	0.2	0.00175		1.5					1.25	2	1.25e-15
	5	30000000	25000000		2200000	1300000	110000		5000000					14000000	12000000																	5	1	0.833333		0.0733333	0.0433333	0.00366667		0.166667					0.466667	0.4
	6	10000000																														6	1
	7	9000000																	20000					1	1	0						7	1
	8	8000000	9000000		2800000	800000	13000		8000000					4000000	8000000	1e-06	7000000															8	1	1.125		0.35	0.1	0.001625		1					0.5	1	1.25e-13	0.875
	9	130000000								150000000																						9	1								1.15385
	10	140000000	160000000	190000000	180000000	16000000	2500000	430000	180000000	220000000				200000000	180000000	1e-06	170000000		50000				120000000	1	1	0	0	0	1			10	1	1.14286	1.35714	1.28571	0.114286	0.0178571	0.00307143	1.28571	1.57143				1.42857	1.28571	7.14286e-15	1.21429
	11	22000000		22000000															30000				10000000	1	1	0	0	0	1			11	1		1
	12	120000000	110000000	100000000	120000000	19000000	3300000	130000	140000000					100000000	140000000	1e-06																12	1	0.916667	0.833333	1	0.158333	0.0275	0.00108333	1.16667					0.833333	1.16667	8.33333e-15
	13	150000000		130000000				50000																								13	1		0.866667				0.000333333
	14	17000000					400000																									14	1					0.0235294
	15																															15
	16	30000000								50000000													40000000				0	0	1			16	1								1.66667
	17																															17
	18	100000000																	1600					1	1	0						18	1
	19																															19
	20																															20
	21	200000000									90000000	200000000	150000000																			21	1									0.45	1	0.75
	22	160000000									25000000	170000000	110000000																			22	1									0.15625	1.0625	0.6875
	23	160000000									100000000	140000000	100000000																			23	1									0.625	0.875	0.625
	24																															24
Escherichia phage JakobBernoulli (Bas07)	experiment #	plaque-forming units (pfu) in a 2.5 µl spot of serial dilutions of phage stock																						lysis observed (yes=1, no=0)							Escherichia phage JakobBernoulli (Bas07)	experiment #	efficiency of plating (EOP)
		vector	EcoKI	EcoCFT_I	EcoRI	EcoRV	EcoCFT_II	EcoPI	RexAB	PifA	Fun/Z	Old	Tin	ΔrfaC	ΔrfaG	wbbL(+)	ΔwecB	E. coli UTI89	E. coli CFT073	E. coli 55989	S. e. Typhimurium 12023s	S. e. Typhimurium SL1344	E. coli B REL606	E. coli UTI89	E. coli CFT073	E. coli 55989	S. e. Typhimurium 12023s	S. e. Typhimurium SL1344	E. coli B REL606				vector	EcoKI	EcoCFT_I	EcoRI	EcoRV	EcoCFT_II	EcoPI	RexAB	PifA	Fun/Z	Old	Tin	ΔrfaC	ΔrfaG	wbbL(+)	ΔwecB	E. coli UTI89
	1	80000000	4000000		15000	70000000	100000		80000000						60000000	60000000	70000000															1	1	0.05		0.0001875	0.875	0.00125		1						0.75	0.75	0.875
	2	100000000	110000000		8000	160000000			110000000					120000000	120000000	130000000																2	1	1.1		8e-05	1.6			1.1					1.2	1.2	1.3
	3	1000000000	1100000000		8000	1000000000			1300000000					1000000000	1000000000	900000000																3	1	1.1		8e-06	1			1.3					1	1	0.9
	4	1400000000	1200000000		18000	800000000	10000000		800000000					1000000000	1200000000	1100000000																4	1	0.857143		1.28571e-05	0.571429	0.00714286		0.571429					0.714286	0.857143	0.785714
	5	18000000	10000000		2400	35000000	260000		25000000					30000000	20000000																	5	1	0.555556		0.000133333	1.94444	0.0144444		1.38889					1.66667	1.11111
	6	16000000			2900														120000					1	1	0						6	1			0.00018125
	7	80000000																	170000					1	1	0						7	1
	8	170000000	120000000		1900	130000000	700000		120000000					18000000	100000000	170000000	120000000															8	1	0.705882		1.11765e-05	0.764706	0.00411765		0.705882					0.105882	0.588235	1	0.705882
	9	120000000								140000000																						9	1								1.16667
	10	120000000	200000000	110000000	7000	140000000	250000	600000	180000000	140000000				130000000	170000000	190000000	120000000		120000				150000000	1	1	0	0	0	1			10	1	1.66667	0.916667	5.83333e-05	1.16667	0.00208333	0.005	1.5	1.16667				1.08333	1.41667	1.58333	1
	11	22000000		27000000															30000				12000000	1	1	0	0	0	1			11	1		1.22727
	12	140000000	120000000	60000000	3000	130000000	600000	1000000	150000000					50000000	140000000	210000000																12	1	0.857143	0.428571	2.14286e-05	0.928571	0.00428571	0.00714286	1.07143					0.357143	1	1.5
	13	1700000000		100000000				310000																								13	1		0.0588235				0.000182353
	14	5000000					33000																									14	1					0.0066
	15																															15
	16	5000000								6000000													20000000				0	0	1			16	1								1.2
	17																															17
	18	170000000																	300000					1	1	0						18	1
	19																															19
	20																															20
	21	180000000									140000000	90000000	180000000																			21	1									0.777778	0.5	1
	22	80000000									14000000	110000000	11000000																			22	1									0.175	1.375	0.1375
	23	120000000									90000000	19000000	90000000																			23	1									0.75	0.158333	0.75
	24																															24
Escherichia phage DanielBernoulli (Bas08)	experiment #	plaque-forming units (pfu) in a 2.5 µl spot of serial dilutions of phage stock																						lysis observed (yes=1, no=0)							Escherichia phage DanielBernoulli (Bas08)	experiment #	efficiency of plating (EOP)
		vector	EcoKI	EcoCFT_I	EcoRI	EcoRV	EcoCFT_II	EcoPI	RexAB	PifA	Fun/Z	Old	Tin	ΔrfaC	ΔrfaG	wbbL(+)	ΔwecB	E. coli UTI89	E. coli CFT073	E. coli 55989	S. e. Typhimurium 12023s	S. e. Typhimurium SL1344	E. coli B REL606	E. coli UTI89	E. coli CFT073	E. coli 55989	S. e. Typhimurium 12023s	S. e. Typhimurium SL1344	E. coli B REL606				vector	EcoKI	EcoCFT_I	EcoRI	EcoRV	EcoCFT_II	EcoPI	RexAB	PifA	Fun/Z	Old	Tin	ΔrfaC	ΔrfaG	wbbL(+)	ΔwecB	E. coli UTI89
	1	100000000	24000000		1e-06	1e-06	9000000		15000000						1400	1e-06	120000000															1	1	0.24		1e-14	1e-14	0.09		0.15						1.4e-05	1e-14	1.2
	2	60000000	4000000		1e-06	1e-06			60000000					1e-06	600	1e-06																2	1	0.0666667		1.66667e-14	1.66667e-14			1					1.66667e-14	1e-05	1.66667e-14
	3	1000000000	180000000		1e-06	1e-06			1000000000					1e-06	13000	1e-06																3	1	0.18		1e-15	1e-15			1					1e-15	1.3e-05	1e-15
	4	120000000	160000000		1e-06	1e-06	10000000		50000000					1e-06	9000	1e-06																4	1	1.33333		8.33333e-15	8.33333e-15	0.0833333		0.416667					8.33333e-15	7.5e-05	8.33333e-15
	5	25000000	12000000		1e-06	1e-06	1300000		19000000					1e-06	1900																	5	1	0.48		4e-14	4e-14	0.052		0.76					4e-14	7.6e-05
	6	90000000	80000000												10000																	6	1	0.888889												0.000111111
	7	15000000															13000000						19000000	0	0	0	0	0	1			7	1															0.866667
	8	13000000	14000000		1e-06	1e-06	3100000		4000000					1e-06	1100	1e-06	16000000															8	1	1.07692		7.69231e-14	7.69231e-14	0.238462		0.307692					7.69231e-14	8.46154e-05	7.69231e-14	1.23077
	9	25000000								50000000																						9	1								2
	10	50000000	10000000	30000000																												10	1	0.2	0.6
	11																															11
	12	24000000	15000000	4000000	1e-06	1e-06	1400000	300	22000000					1e-06	5000	1e-06																12	1	0.625	0.166667	4.16667e-14	4.16667e-14	0.0583333	1.25e-05	0.916667					4.16667e-14	0.000208333	4.16667e-14
	13	14000000		2400000				500																								13	1		0.171429				3.57143e-05
	14	40000000					5000000																									14	1					0.125
	15	40000000				1e-06	2800000	400	29000000	100000000				1e-06	1900	1e-06	50000000															15	1				2.5e-14	0.07	1e-05	0.725	2.5				2.5e-14	4.75e-05	2.5e-14	1.25
	16	50000000								70000000													100000000	0	0	0	0	0	1			16	1								1.4
	17	21000000	4000000	3000000	1e-06	1e-06	4000000	400						1e-06	1300	1e-06	28000000						100000000	0	0	0	0	0	1			17	1	0.190476	0.142857	4.7619e-14	4.7619e-14	0.190476	1.90476e-05						4.7619e-14	6.19048e-05	4.7619e-14	1.33333
	18																															18
	19																															19
	20																															20
	21	170000000									120000000	1e-06	70000000																			21	1									0.705882	5.88235e-15	0.411765
	22	100000000									10000000	1e-06	8000000																			22	1									0.1	1e-14	0.08
	23	120000000									80000000	1e-06	10000000																			23	1									0.666667	8.33333e-15	0.0833333
	24																															24
Escherichia phage PaulSarasin (Bas09)	experiment #	plaque-forming units (pfu) in a 2.5 µl spot of serial dilutions of phage stock																						lysis observed (yes=1, no=0)							Escherichia phage PaulSarasin (Bas09)	experiment #	efficiency of plating (EOP)
		vector	EcoKI	EcoCFT_I	EcoRI	EcoRV	EcoCFT_II	EcoPI	RexAB	PifA	Fun/Z	Old	Tin	ΔrfaC	ΔrfaG	wbbL(+)	ΔwecB	E. coli UTI89	E. coli CFT073	E. coli 55989	S. e. Typhimurium 12023s	S. e. Typhimurium SL1344	E. coli B REL606	E. coli UTI89	E. coli CFT073	E. coli 55989	S. e. Typhimurium 12023s	S. e. Typhimurium SL1344	E. coli B REL606				vector	EcoKI	EcoCFT_I	EcoRI	EcoRV	EcoCFT_II	EcoPI	RexAB	PifA	Fun/Z	Old	Tin	ΔrfaC	ΔrfaG	wbbL(+)	ΔwecB	E. coli UTI89
	1	12000000	10000000		1e-06	400	120000		13000000						15000000	1e-06	20000000															1	1	0.833333		8.33333e-14	3.33333e-05	0.01		1.08333						1.25	8.33333e-14	1.66667
	2	100000000			1e-06	2000			120000000					17000000	60000000	1e-06																2	1			1e-14	2e-05			1.2					0.17	0.6	1e-14
	3	1200000000	140000000		70	1500			700000000					800000000	160000000	1e-06																3	1	0.116667		5.83333e-08	1.25e-06			0.583333					0.666667	0.133333	8.33333e-16
	4	1600000000	120000000		300	10000	15000000		800000000					70000000	800000000	1e-06																4	1	0.075		1.875e-07	6.25e-06	0.009375		0.5					0.04375	0.5	6.25e-16
	5	21000000	26000000		1e-06	400	250000		50000000					10000000	36000000																	5	1	1.2381		4.7619e-14	1.90476e-05	0.0119048		2.38095					0.47619	1.71429
	6	12000000												28000000					110000					0	1	0						6	1												2.33333
	7	600000000	20000000											500000000	900000000																	7	1	0.0333333											0.833333	1.5
	8	40000000	40000000		80	150	250000		70000000					16000000	40000000	1e-06	70000000		140000					0	1	0						8	1	1		2e-06	3.75e-06	0.00625		1.75					0.4	1	2.5e-14	1.75
	9	22000000								31000000																						9	1								1.40909
	10	80000000	35000000	22000000	200	300	200000	80000	50000000	50000000				40000000	50000000	1e-06	90000000		80000				20000000	0	1	0	0	0	1			10	1	0.4375	0.275	2.5e-06	3.75e-06	0.0025	0.001	0.625	0.625				0.5	0.625	1.25e-14	1.125
	11	17000000		20000000															28000				41000000	0	1	0	0	0	1			11	1		1.17647
	12	40000000	70000000	100000000	1e-06	300	1000000	160000	60000000					30000000	28000000	1e-06																12	1	1.75	2.5	2.5e-14	7.5e-06	0.025	0.004	1.5					0.75	0.7	2.5e-14
	13	30000000		50000000				50000																								13	1		1.66667				0.00166667
	14	17000000					100000																									14	1					0.00588235
	15																															15
	16	30000000								14000000													20000000				0	0	1			16	1								0.466667
	17																															17
	18	70000000																	40000					0	1	0						18	1
	19																															19
	20																															20
	21	100000000									20000000	14000000	100000000																			21	1									0.2	0.14	1
	22	60000000									12000000	13000000	40000000																			22	1									0.2	0.216667	0.666667
	23	19000000									10000000	16000000	19000000																			23	1									0.526316	0.842105	1
	24	12000000									8000000	3300000	13000000																			24	1									0.666667	0.275	1.08333
Escherichia phage IsaakIselin (Bas10)	experiment #	plaque-forming units (pfu) in a 2.5 µl spot of serial dilutions of phage stock																						lysis observed (yes=1, no=0)							Escherichia phage IsaakIselin (Bas10)	experiment #	efficiency of plating (EOP)
		vector	EcoKI	EcoCFT_I	EcoRI	EcoRV	EcoCFT_II	EcoPI	RexAB	PifA	Fun/Z	Old	Tin	ΔrfaC	ΔrfaG	wbbL(+)	ΔwecB	E. coli UTI89	E. coli CFT073	E. coli 55989	S. e. Typhimurium 12023s	S. e. Typhimurium SL1344	E. coli B REL606	E. coli UTI89	E. coli CFT073	E. coli 55989	S. e. Typhimurium 12023s	S. e. Typhimurium SL1344	E. coli B REL606				vector	EcoKI	EcoCFT_I	EcoRI	EcoRV	EcoCFT_II	EcoPI	RexAB	PifA	Fun/Z	Old	Tin	ΔrfaC	ΔrfaG	wbbL(+)	ΔwecB	E. coli UTI89
	1	100000000	16000		3000	100	40000		100000000						14000000	1e-06	120000000															1	1	0.00016		3e-05	1e-06	0.0004		1						0.14	1e-14	1.2
	2	130000000			3000	100			100000000					5000000		1e-06																2	1			2.30769e-05	7.69231e-07			0.769231					0.0384615		7.69231e-15
	3	1000000000	100000		2000	200			1600000000						120000000	1e-06																3	1	0.0001		2e-06	2e-07			1.6						0.12	1e-15
	4	1200000000	100000		6000	700	1300000		1600000000					80000000	70000000	1e-06																4	1	8.33333e-05		5e-06	5.83333e-07	0.00108333		1.33333					0.0666667	0.0583333	8.33333e-16
	5	21000000	1500		700	1e-06	19000		33000000					1600000	1600000																	5	1	7.14286e-05		3.33333e-05	4.7619e-14	0.000904762		1.57143					0.0761905	0.0761905
	6	120000000	24000																													6	1	0.0002
	7	700000000	40000											100000000	130000000																	7	1	5.71429e-05											0.142857	0.185714
	8	110000000	5000		2000	400	27000		120000000					12000000	60000000	1e-06	140000000															8	1	4.54545e-05		1.81818e-05	3.63636e-06	0.000245455		1.09091					0.109091	0.545455	9.09091e-15	1.27273
	9	27000000								29000000																						9	1								1.07407
	10	80000000	10000	600000	500	100	260000	100000	70000000	180000000				40000000	50000000	1e-06	240000000						160000000	0	0	1	0	0	1			10	1	0.000125	0.0075	6.25e-06	1.25e-06	0.00325	0.00125	0.875	2.25				0.5	0.625	1.25e-14	3
	11	130000000		1200000																			140000000	0	0	1	0	0	1			11	1		0.00923077
	12	140000000	22000	1500000	200	1e-06	700000	120000	130000000					30000000	11000000	1e-06																12	1	0.000157143	0.0107143	1.42857e-06	7.14286e-15	0.005	0.000857143	0.928571					0.214286	0.0785714	7.14286e-15
	13	120000000		1200000				100000																								13	1		0.01				0.000833333
	14	8000000					30000																									14	1					0.00375
	15	120000000				1e-06	200000	200000	200000000	120000000				19000000	25000000	1e-06	150000000															15	1				8.33333e-15	0.00166667	0.00166667	1.66667	1				0.158333	0.208333	8.33333e-15	1.25
	16	120000000								150000000													180000000	0	0	1	0	0	1			16	1								1.25
	17	170000000	7000	900000	700	1e-06	50000	130000						7000000	17000000	1e-06	260000000						170000000	0	0	1	0	0	1			17	1	4.11765e-05	0.00529412	4.11765e-06	5.88235e-15	0.000294118	0.000764706						0.0411765	0.1	5.88235e-15	1.52941
	18																															18
	19																															19
	20																															20
	21	160000000									160000000	3700000	170000000																			21	1									1	0.023125	1.0625
	22	110000000									80000000	15000000	120000000																			22	1									0.727273	0.136364	1.09091
	23	170000000									160000000	2100000	120000000																			23	1									0.941176	0.0123529	0.705882
	24																															24
Escherichia phage JohannLBurckhardt (Bas11)	experiment #	plaque-forming units (pfu) in a 2.5 µl spot of serial dilutions of phage stock																						lysis observed (yes=1, no=0)							Escherichia phage JohannLBurckhardt (Bas11)	experiment #	efficiency of plating (EOP)
		vector	EcoKI	EcoCFT_I	EcoRI	EcoRV	EcoCFT_II	EcoPI	RexAB	PifA	Fun/Z	Old	Tin	ΔrfaC	ΔrfaG	wbbL(+)	ΔwecB	E. coli UTI89	E. coli CFT073	E. coli 55989	S. e. Typhimurium 12023s	S. e. Typhimurium SL1344	E. coli B REL606	E. coli UTI89	E. coli CFT073	E. coli 55989	S. e. Typhimurium 12023s	S. e. Typhimurium SL1344	E. coli B REL606				vector	EcoKI	EcoCFT_I	EcoRI	EcoRV	EcoCFT_II	EcoPI	RexAB	PifA	Fun/Z	Old	Tin	ΔrfaC	ΔrfaG	wbbL(+)	ΔwecB	E. coli UTI89
	1																															1
	2																															2
	3																															3
	4	1300000000															1500000000						1800000000	0	0	0	0	0	1			4	1															1.15385
	5																															5
	6																															6
	7																															7
	8	1500000000	120000		1400	700	17000000		2000000000					28000000	1500000000	400	1300000000															8	1	8e-05		9.33333e-07	4.66667e-07	0.0113333		1.33333					0.0186667	1	2.66667e-07	0.866667
	9	800000000								1500000000																						9	1								1.875
	10	700000000	3000	300000000	300	300	5000000	2500000	800000000	800000000				160000000	160000000	3000	350000000						1500000000	0	0	0	0	0	1			10	1	4.28571e-06	0.428571	4.28571e-07	4.28571e-07	0.00714286	0.00357143	1.14286	1.14286				0.228571	0.228571	4.28571e-06	0.5
	11	1000000000		1200000000																			4500000000	0	0	0	0	0	1			11	1		1.2
	12	500000000	40000	450000000	200	200	23000000	2200000	110000000					140000000	50000000	600																12	1	8e-05	0.9	4e-07	4e-07	0.046	0.0044	0.22					0.28	0.1	1.2e-06
	13	700000000		180000000				4000000																								13	1		0.257143				0.00571429
	14	50000000					1200000																									14	1					0.024
	15																															15
	16	500000000								400000000													280000000	0	0	0	0	0	1			16	1								0.8
	17																															17
	18																															18
	19																															19
	20																															20
	21	8000000000									2800000000	2100000	11000000000																			21	1									0.35	0.0002625	1.375
	22	4000000000									6000000000	600000	6000000000																			22	1									1.5	0.00015	1.5
	23	7000000000									1600000000	30000	1900000000																			23	1									0.228571	4.28571e-06	0.271429
	24																															24
Escherichia phage BrunoManser (Bas12)	experiment #	plaque-forming units (pfu) in a 2.5 µl spot of serial dilutions of phage stock																						lysis observed (yes=1, no=0)							Escherichia phage BrunoManser (Bas12)	experiment #	efficiency of plating (EOP)
		vector	EcoKI	EcoCFT_I	EcoRI	EcoRV	EcoCFT_II	EcoPI	RexAB	PifA	Fun/Z	Old	Tin	ΔrfaC	ΔrfaG	wbbL(+)	ΔwecB	E. coli UTI89	E. coli CFT073	E. coli 55989	S. e. Typhimurium 12023s	S. e. Typhimurium SL1344	E. coli B REL606	E. coli UTI89	E. coli CFT073	E. coli 55989	S. e. Typhimurium 12023s	S. e. Typhimurium SL1344	E. coli B REL606				vector	EcoKI	EcoCFT_I	EcoRI	EcoRV	EcoCFT_II	EcoPI	RexAB	PifA	Fun/Z	Old	Tin	ΔrfaC	ΔrfaG	wbbL(+)	ΔwecB	E. coli UTI89
	1	1700000	12000		1e-06	1e-06	90000		1900000						1400000	1e-06	1500000															1	1	0.00705882		5.88235e-13	5.88235e-13	0.0529412		1.11765						0.823529	5.88235e-13	0.882353
	2	1200000	10000		1e-06	1e-06			1200000					600000	1500000	1e-06																2	1	0.00833333		8.33333e-13	8.33333e-13			1					0.5	1.25	8.33333e-13
	3	1700000	11000		1e-06	1e-06			1100000					1000000	1000000	1e-06																3	1	0.00647059		5.88235e-13	5.88235e-13			0.647059					0.588235	0.588235	5.88235e-13
	4																															4
	5	150000	1400		1e-06	1e-06	16000		220000					260000	100000																	5	1	0.00933333		6.66667e-12	6.66667e-12	0.106667		1.46667					1.73333	0.666667
	6																															6
	7																															7
	8	1300000	6000			1e-06	310000		1200000					500000	1000000	1e-06	1600000															8	1	0.00461538			7.69231e-13	0.238462		0.923077					0.384615	0.769231	7.69231e-13	1.23077
	9	25000000								19000000																						9	1								0.76
	10	20000000	400000	9000000	1e-06	1e-06	3500000	150000	30000000	50000000				50000000	30000000	1e-06	24000000						30000000	0	0	0	0	0	1			10	1	0.02	0.45	5e-14	5e-14	0.175	0.0075	1.5	2.5				2.5	1.5	5e-14	1.2
	11	12000000		13000000																			10000000	0	0	0	0	0	1			11	1		1.08333
	12	36000000	180000	50000000	1e-06	1e-06	2500000	140000	18000000					14000000	12000000	1e-06																12	1	0.005	1.38889	2.77778e-14	2.77778e-14	0.0694444	0.00388889	0.5					0.388889	0.333333	2.77778e-14
	13	22000000		19000000				500																								13	1		0.863636				2.27273e-05
	14	1400000					170000																									14	1					0.121429
	15																															15
	16	2000000								1800000													1800000	0	0	0	0	0	1			16	1								0.9
	17																															17
	18																															18
	19																															19
	20																															20
	21	21000000									25000000	15000000	19000000																			21	1									1.19048	0.714286	0.904762
	22	12000000									5000000	8000000	14000000																			22	1									0.416667	0.666667	1.16667
	23	11000000									12000000	10000000	20000000																			23	1									1.09091	0.909091	1.81818
	24																															24
Escherichia phage LeonhardEuler (Bas13)	experiment #	plaque-forming units (pfu) in a 2.5 µl spot of serial dilutions of phage stock																						lysis observed (yes=1, no=0)							Escherichia phage LeonhardEuler (Bas13)	experiment #	efficiency of plating (EOP)
		vector	EcoKI	EcoCFT_I	EcoRI	EcoRV	EcoCFT_II	EcoPI	RexAB	PifA	Fun/Z	Old	Tin	ΔrfaC	ΔrfaG	wbbL(+)	ΔwecB	E. coli UTI89	E. coli CFT073	E. coli 55989	S. e. Typhimurium 12023s	S. e. Typhimurium SL1344	E. coli B REL606	E. coli UTI89	E. coli CFT073	E. coli 55989	S. e. Typhimurium 12023s	S. e. Typhimurium SL1344	E. coli B REL606				vector	EcoKI	EcoCFT_I	EcoRI	EcoRV	EcoCFT_II	EcoPI	RexAB	PifA	Fun/Z	Old	Tin	ΔrfaC	ΔrfaG	wbbL(+)	ΔwecB	E. coli UTI89
	1	280000000	160000000	150000000	10000000	1e-06	400000	900000	250000000	310000000				190000000	340000000	1e-06	250000000						290000000	0	0	0	0	0	1			1	1	0.571429	0.535714	0.0357143	3.57143e-15	0.00142857	0.00321429	0.892857	1.10714				0.678571	1.21429	3.57143e-15	0.892857
	2	290000000	330000000	180000000	40000000	1e-06	400000	1000000	350000000	150000000				100000000	330000000	1e-06	220000000						330000000	0	0	0	0	0	1			2	1	1.13793	0.62069	0.137931	3.44828e-15	0.00137931	0.00344828	1.2069	0.517241				0.344828	1.13793	3.44828e-15	0.758621
	3	300000000	250000000	290000000	40000000	1e-06	50000	1000000	240000000	300000000				320000000	250000000	1e-06	190000000						220000000	0	0	0	0	0	1			3	1	0.833333	0.966667	0.133333	3.33333e-15	0.000166667	0.00333333	0.8	1				1.06667	0.833333	3.33333e-15	0.633333
	4																															4
	5																															5
	6																															6
	7																															7
	8																															8
	9																															9
	10																															10
	11																															11
	12	600000000		500000000				170000																								12	1		0.833333				0.000283333
	13	400000000	500000000	400000000	70000000	1e-06	40000	250000	400000000	500000000				700000000	500000000	1e-06	600000000															13	1	1.25	1	0.175	2.5e-15	0.0001	0.000625	1	1.25				1.75	1.25	2.5e-15	1.5
	14																															14
	15																															15
	16																															16
	17																															17
	18																															18
	19																															19
	20																															20
	21	230000000									800000000	700000000	170000000																			21	1									3.47826	3.04348	0.73913
	22	140000000									140000000	170000000	210000000																			22	1									1	1.21429	1.5
	23	250000000									600000000	1000000000	900000000																			23	1									2.4	4	3.6
	24																															24
Escherichia phage TheodorHerzl (Bas14)	experiment #	plaque-forming units (pfu) in a 2.5 µl spot of serial dilutions of phage stock																						lysis observed (yes=1, no=0)							Escherichia phage TheodorHerzl (Bas14)	experiment #	efficiency of plating (EOP)
		vector	EcoKI	EcoCFT_I	EcoRI	EcoRV	EcoCFT_II	EcoPI	RexAB	PifA	Fun/Z	Old	Tin	ΔrfaC	ΔrfaG	wbbL(+)	ΔwecB	E. coli UTI89	E. coli CFT073	E. coli 55989	S. e. Typhimurium 12023s	S. e. Typhimurium SL1344	E. coli B REL606	E. coli UTI89	E. coli CFT073	E. coli 55989	S. e. Typhimurium 12023s	S. e. Typhimurium SL1344	E. coli B REL606				vector	EcoKI	EcoCFT_I	EcoRI	EcoRV	EcoCFT_II	EcoPI	RexAB	PifA	Fun/Z	Old	Tin	ΔrfaC	ΔrfaG	wbbL(+)	ΔwecB	E. coli UTI89
	1	160000000	150000000		1700000	1e-06	120000		140000000					21000000	19000000	1e-06	190000000															1	1	0.9375		0.010625	6.25e-15	0.00075		0.875					0.13125	0.11875	6.25e-15	1.1875
	2																															2
	3																															3
	4																															4
	5																															5
	6																															6
	7																															7
	8																															8
	9																															9
	10	280000000	280000000	220000000	8000000	200	30000	360000	200000000	210000000				40000000	110000000	1e-06	140000000						410000	0	0	0	0	0	1			10	1	1	0.785714	0.0285714	7.14286e-07	0.000107143	0.00128571	0.714286	0.75				0.142857	0.392857	3.57143e-15	0.5
	11	280000000		160000000																			2000000	0	0	0	0	0	1			11	1		0.571429
	12	130000000	100000000	120000000	1200000	1e-06	30000	400000	120000000	130000000				70000000	70000000	1e-06	100000000															12	1	0.769231	0.923077	0.00923077	7.69231e-15	0.000230769	0.00307692	0.923077	1				0.538462	0.538462	7.69231e-15	0.769231
	13	200000000						700000																								13	1						0.0035
	14																															14
	15																															15
	16	100000000								130000000													500000	0	0	0	0	0	1			16	1								1.3
	17																															17
	18																															18
	19																															19
	20																															20
	21	1300000000									800000000	800000000	190000000																			21	1									0.615385	0.615385	0.146154
	22	2100000000									180000000	200000000	1000000000																			22	1									0.0857143	0.0952381	0.47619
	23	160000000									240000000	110000000	60000000																			23	1									1.5	0.6875	0.375
	24	60000000									50000000	30000000	29000000																			24	1									0.833333	0.5	0.483333
Escherichia phage PaulFeyerabend (Bas15)	experiment #	plaque-forming units (pfu) in a 2.5 µl spot of serial dilutions of phage stock																						lysis observed (yes=1, no=0)							Escherichia phage PaulFeyerabend (Bas15)	experiment #	efficiency of plating (EOP)
		vector	EcoKI	EcoCFT_I	EcoRI	EcoRV	EcoCFT_II	EcoPI	RexAB	PifA	Fun/Z	Old	Tin	ΔrfaC	ΔrfaG	wbbL(+)	ΔwecB	E. coli UTI89	E. coli CFT073	E. coli 55989	S. e. Typhimurium 12023s	S. e. Typhimurium SL1344	E. coli B REL606	E. coli UTI89	E. coli CFT073	E. coli 55989	S. e. Typhimurium 12023s	S. e. Typhimurium SL1344	E. coli B REL606				vector	EcoKI	EcoCFT_I	EcoRI	EcoRV	EcoCFT_II	EcoPI	RexAB	PifA	Fun/Z	Old	Tin	ΔrfaC	ΔrfaG	wbbL(+)	ΔwecB	E. coli UTI89
	1	50000000	40000000	300000	14000	1e-06	200	8000	40000000	60000000				40000000	60000000	1e-06	70000000						50000000	0	0	0	0	0	1			1	1	0.8	0.006	0.00028	2e-14	4e-06	0.00016	0.8	1.2				0.8	1.2	2e-14	1.4
	2	40000000	40000000	500000	8000	1e-06	400	7000	50000000	50000000				40000000	60000000	1e-06	80000000						80000000	0	0	0	0	0	1			2	1	1	0.0125	0.0002	2.5e-14	1e-05	0.000175	1.25	1.25				1	1.5	2.5e-14	2
	3	60000000	50000000	700000	9000	1e-06	300	300	100000000	120000000				120000000	80000000	1e-06	70000000						70000000	0	0	0	0	0	1			3	1	0.833333	0.0116667	0.00015	1.66667e-14	5e-06	5e-06	1.66667	2				2	1.33333	1.66667e-14	1.16667
	4	700000000	500000000	10000000																												4	1	0.714286	0.0142857
	5																															5
	6																															6
	7																															7
	8	27000000	19000000		1800	1e-06	1e-06		21000000					1e-06	1500000	1e-06	3600000															8	1	0.703704		6.66667e-05	3.7037e-14	3.7037e-14		0.777778					3.7037e-14	0.0555556	3.7037e-14	0.133333
	9	14000000								19000000																						9	1								1.35714
	10																															10
	11																															11
	12																															12
	13																															13
	14																															14
	15																															15
	16																															16
	17																															17
	18																															18
	19																															19
	20																															20
	21	140000000									110000000	100000000	120000000																			21	1									0.785714	0.714286	0.857143
	22	40000000									70000000	16000000	18000000																			22	1									1.75	0.4	0.45
	23	90000000									140000000	90000000	120000000																			23	1									1.55556	1	1.33333
	24																															24
Escherichia phage GeorgBuechner (Bas16)	experiment #	plaque-forming units (pfu) in a 2.5 µl spot of serial dilutions of phage stock																						lysis observed (yes=1, no=0)							Escherichia phage GeorgBuechner (Bas16)	experiment #	efficiency of plating (EOP)
		vector	EcoKI	EcoCFT_I	EcoRI	EcoRV	EcoCFT_II	EcoPI	RexAB	PifA	Fun/Z	Old	Tin	ΔrfaC	ΔrfaG	wbbL(+)	ΔwecB	E. coli UTI89	E. coli CFT073	E. coli 55989	S. e. Typhimurium 12023s	S. e. Typhimurium SL1344	E. coli B REL606	E. coli UTI89	E. coli CFT073	E. coli 55989	S. e. Typhimurium 12023s	S. e. Typhimurium SL1344	E. coli B REL606				vector	EcoKI	EcoCFT_I	EcoRI	EcoRV	EcoCFT_II	EcoPI	RexAB	PifA	Fun/Z	Old	Tin	ΔrfaC	ΔrfaG	wbbL(+)	ΔwecB	E. coli UTI89
	1	40000000	50000000	50000000	100000	1e-06	1e-06	3000	40000000	50000000				80000000	30000000	1e-06	100000000						70000000	0	0	0	0	0	1			1	1	1.25	1.25	0.0025	2.5e-14	2.5e-14	7.5e-05	1	1.25				2	0.75	2.5e-14	2.5
	2	80000000	40000000	30000000	30000	1e-06	1e-06	2000	70000000	40000000				70000000	40000000	1e-06	70000000						70000000	0	0	0	0	0	1			2	1	0.5	0.375	0.000375	1.25e-14	1.25e-14	2.5e-05	0.875	0.5				0.875	0.5	1.25e-14	0.875
	3	50000000	50000000	50000000	120000	1e-06	1e-06	400	80000000	110000000				100000000	50000000	1e-06	80000000						70000000	0	0	0	0	0	1			3	1	1	1	0.0024	2e-14	2e-14	8e-06	1.6	2.2				2	1	2e-14	1.6
	4																															4
	5																															5
	6																															6
	7																															7
	8																															8
	9																															9
	10																															10
	11																															11
	12																															12
	13																															13
	14																															14
	15																															15
	16																															16
	17																															17
	18																															18
	19																															19
	20																															20
	21	90000000									80000000	19000000	80000000																			21	1									0.888889	0.211111	0.888889
	22	40000000									14000000	2800000	16000000																			22	1									0.35	0.07	0.4
	23	40000000									23000000	30000000	60000000																			23	1									0.575	0.75	1.5
	24	10000000									8000000	2300000	13000000																			24	1									0.8	0.23	1.3
Escherichia phage KarlBarth (Bas17)	experiment #	plaque-forming units (pfu) in a 2.5 µl spot of serial dilutions of phage stock																						lysis observed (yes=1, no=0)							Escherichia phage KarlBarth (Bas17)	experiment #	efficiency of plating (EOP)
		vector	EcoKI	EcoCFT_I	EcoRI	EcoRV	EcoCFT_II	EcoPI	RexAB	PifA	Fun/Z	Old	Tin	ΔrfaC	ΔrfaG	wbbL(+)	ΔwecB	E. coli UTI89	E. coli CFT073	E. coli 55989	S. e. Typhimurium 12023s	S. e. Typhimurium SL1344	E. coli B REL606	E. coli UTI89	E. coli CFT073	E. coli 55989	S. e. Typhimurium 12023s	S. e. Typhimurium SL1344	E. coli B REL606				vector	EcoKI	EcoCFT_I	EcoRI	EcoRV	EcoCFT_II	EcoPI	RexAB	PifA	Fun/Z	Old	Tin	ΔrfaC	ΔrfaG	wbbL(+)	ΔwecB	E. coli UTI89
	1	50000000	70000000	80000	500000	1e-06	1e-06	1100	50000000	60000000				30000000	80000000	1e-06	70000000						100000000	0	0	0	0	0	1			1	1	1.4	0.0016	0.01	2e-14	2e-14	2.2e-05	1	1.2				0.6	1.6	2e-14	1.4
	2	80000000	40000000	100000	190000	1e-06	1e-06	4000	80000000	50000000				40000000	40000000	1e-06	60000000						90000000	0	0	0	0	0	1			2	1	0.5	0.00125	0.002375	1.25e-14	1.25e-14	5e-05	1	0.625				0.5	0.5	1.25e-14	0.75
	3	50000000	80000000	100000	700000	1e-06	1e-06	500	40000000	60000000				50000000	50000000	1e-06	70000000						50000000	0	0	0	0	0	1			3	1	1.6	0.002	0.014	2e-14	2e-14	1e-05	0.8	1.2				1	1	2e-14	1.4
	4	500000000	700000000	3000000																												4	1	1.4	0.006
	5																															5
	6																															6
	7																															7
	8																															8
	9																															9
	10																															10
	11																															11
	12																															12
	13																															13
	14																															14
	15																															15
	16																															16
	17																															17
	18																															18
	19																															19
	20																															20
	21	19000000									10000000	17000000	27000000																			21	1									0.526316	0.894737	1.42105
	22	60000000									20000000	8000000	19000000																			22	1									0.333333	0.133333	0.316667
	23	110000000									90000000	70000000	120000000																			23	1									0.818182	0.636364	1.09091
	24	12000000									14000000	5000000	14000000																			24	1									1.16667	0.416667	1.16667
Escherichia phage Oekolampad (Bas18)	experiment #	plaque-forming units (pfu) in a 2.5 µl spot of serial dilutions of phage stock																						lysis observed (yes=1, no=0)							Escherichia phage Oekolampad (Bas18)	experiment #	efficiency of plating (EOP)
		vector	EcoKI	EcoCFT_I	EcoRI	EcoRV	EcoCFT_II	EcoPI	RexAB	PifA	Fun/Z	Old	Tin	ΔrfaC	ΔrfaG	wbbL(+)	ΔwecB	E. coli UTI89	E. coli CFT073	E. coli 55989	S. e. Typhimurium 12023s	S. e. Typhimurium SL1344	E. coli B REL606	E. coli UTI89	E. coli CFT073	E. coli 55989	S. e. Typhimurium 12023s	S. e. Typhimurium SL1344	E. coli B REL606				vector	EcoKI	EcoCFT_I	EcoRI	EcoRV	EcoCFT_II	EcoPI	RexAB	PifA	Fun/Z	Old	Tin	ΔrfaC	ΔrfaG	wbbL(+)	ΔwecB	E. coli UTI89
	1	100000000	80000000		4000	1e-06	1e-06		70000000						4000000	1e-06	100000000															1	1	0.8		4e-05	1e-14	1e-14		0.7						0.04	1e-14	1
	2	60000000	50000000		1000	1e-06			80000000					1e-06	9000000	1e-06																2	1	0.833333		1.66667e-05	1.66667e-14			1.33333					1.66667e-14	0.15	1.66667e-14
	3	1300000000	1500000000		80000	10			1400000000					1e-06	19000000	1e-06																3	1	1.15385		6.15385e-05	7.69231e-09			1.07692					7.69231e-16	0.0146154	7.69231e-16
	4	900000000	1400000000		30000	1e-06	1e-06		1100000000					1e-06	10000000	1e-06																4	1	1.55556		3.33333e-05	1.11111e-15	1.11111e-15		1.22222					1.11111e-15	0.0111111	1.11111e-15
	5	19000000	29000000		2200	1e-06	1e-06		25000000					1e-06																		5	1	1.52632		0.000115789	5.26316e-14	5.26316e-14		1.31579					5.26316e-14
	6	10000000													140000																	6	1													0.014
	7																															7
	8	140000000	150000000		12000	1e-06	1e-06		210000000					1e-06	10000000	1e-06	160000000															8	1	1.07143		8.57143e-05	7.14286e-15	7.14286e-15		1.5					7.14286e-15	0.0714286	7.14286e-15	1.14286
	9	160000000								190000000																						9	1								1.1875
	10	20000000	100000000	10000000	1200	1e-06	1e-06	1e-06	30000000	26000000				1e-06		1e-06	21000000						15000000	0	0	1	0	0	1			10	1	5	0.5	6e-05	5e-14	5e-14	5e-14	1.5	1.3				5e-14		5e-14	1.05
	11	18000000		12000000																			4000000	0	0	1	0	0	1			11	1		0.666667
	12	26000000	20000000	10000000	1100	1e-06	1e-06	1e-06	25000000	22000000				1e-06	2100000	1e-06	24000000															12	1	0.769231	0.384615	4.23077e-05	3.84615e-14	3.84615e-14	3.84615e-14	0.961538	0.846154				3.84615e-14	0.0807692	3.84615e-14	0.923077
	13	28000000						1e-06																								13	1						3.57143e-14
	14																															14
	15																															15
	16	28000000								40000000													12000000	0	0	1	0	0	1			16	1								1.42857
	17																															17
	18																															18
	19																															19
	20																															20
	21	80000000									14000000	1e-06	13000000																			21	1									0.175	1.25e-14	0.1625
	22	17000000									14000000	1e-06	7000000																			22	1									0.823529	5.88235e-14	0.411765
	23	80000000									15000000	1e-06	14000000																			23	1									0.1875	1.25e-14	0.175
	24	10000000									12000000	1e-06	8000000																			24	1									1.2	1e-13	0.8
Escherichia phage ChristophMerian (Bas19)	experiment #	plaque-forming units (pfu) in a 2.5 µl spot of serial dilutions of phage stock																						lysis observed (yes=1, no=0)							Escherichia phage ChristophMerian (Bas19)	experiment #	efficiency of plating (EOP)
		vector	EcoKI	EcoCFT_I	EcoRI	EcoRV	EcoCFT_II	EcoPI	RexAB	PifA	Fun/Z	Old	Tin	ΔrfaC	ΔrfaG	wbbL(+)	ΔwecB	E. coli UTI89	E. coli CFT073	E. coli 55989	S. e. Typhimurium 12023s	S. e. Typhimurium SL1344	E. coli B REL606	E. coli UTI89	E. coli CFT073	E. coli 55989	S. e. Typhimurium 12023s	S. e. Typhimurium SL1344	E. coli B REL606				vector	EcoKI	EcoCFT_I	EcoRI	EcoRV	EcoCFT_II	EcoPI	RexAB	PifA	Fun/Z	Old	Tin	ΔrfaC	ΔrfaG	wbbL(+)	ΔwecB	E. coli UTI89
	1	140000000	4000000		150000000	120000000	1e-06		280000000					1e-06	1e-06	1e-06	180000000															1	1	0.0285714		1.07143	0.857143	7.14286e-15		2					7.14286e-15	7.14286e-15	7.14286e-15	1.28571
	2																															2
	3																															3
	4																															4
	5																															5
	6																															6
	7																															7
	8																															8
	9																															9
	10	80000000	4000000	21000000	38000000	45000000	1e-06	1e-06	35000000	50000000				1e-06	1e-06	1e-06	45000000							1	0	0	0	0	1			10	1	0.05	0.2625	0.475	0.5625	1.25e-14	1.25e-14	0.4375	0.625				1.25e-14	1.25e-14	1.25e-14	0.5625
	11	17000000		10000000																				1	0	0	0	0	1			11	1		0.588235
	12	20000000	800000	6000000	35000000	20000000	1e-06	1e-06	18000000	24000000				1e-06	1e-06	1e-06	18000000															12	1	0.04	0.3	1.75	1	5e-14	5e-14	0.9	1.2				5e-14	5e-14	5e-14	0.9
	13	29000000						1e-06																								13	1						3.44828e-14
	14																															14
	15																															15
	16	30000000								60000000														1	0	0	0	0	1			16	1								2
	17																															17
	18	120000000																														18	1
	19																															19
	20																															20
	21	140000000									27000000	90000000	23000000																			21	1									0.192857	0.642857	0.164286
	22	23000000									70000000	24000000	100000000																			22	1									3.04348	1.04348	4.34783
	23	19000000									20000000	8000000	70000000																			23	1									1.05263	0.421053	3.68421
	24	10000000									13000000	3000000	12000000																			24	1									1.3	0.3	1.2
Escherichia phage FritzHoffmann (Bas20)	experiment #	plaque-forming units (pfu) in a 2.5 µl spot of serial dilutions of phage stock																						lysis observed (yes=1, no=0)							Escherichia phage FritzHoffmann (Bas20)	experiment #	efficiency of plating (EOP)
		vector	EcoKI	EcoCFT_I	EcoRI	EcoRV	EcoCFT_II	EcoPI	RexAB	PifA	Fun/Z	Old	Tin	ΔrfaC	ΔrfaG	wbbL(+)	ΔwecB	E. coli UTI89	E. coli CFT073	E. coli 55989	S. e. Typhimurium 12023s	S. e. Typhimurium SL1344	E. coli B REL606	E. coli UTI89	E. coli CFT073	E. coli 55989	S. e. Typhimurium 12023s	S. e. Typhimurium SL1344	E. coli B REL606				vector	EcoKI	EcoCFT_I	EcoRI	EcoRV	EcoCFT_II	EcoPI	RexAB	PifA	Fun/Z	Old	Tin	ΔrfaC	ΔrfaG	wbbL(+)	ΔwecB	E. coli UTI89
	1	180000000	150000000		160000000	200000000	14000000		120000000					1e-06	10000000	1e-06	160000000															1	1	0.833333		0.888889	1.11111	0.0777778		0.666667					5.55556e-15	0.0555556	5.55556e-15	0.888889
	2	600000000												1e-06	12000000	1e-06																2	1												1.66667e-15	0.02	1.66667e-15
	3																															3
	4																															4
	5																															5
	6																															6
	7																															7
	8	90000000	6000000		40000000	140000000	1e-06		100000000					1e-06	1e-06	1e-06	80000000															8	1	0.0666667		0.444444	1.55556	1.11111e-14		1.11111					1.11111e-14	1.11111e-14	1.11111e-14	0.888889
	9	90000000								100000000																						9	1								1.11111
	10	180000000	360000000	36000000	280000000	300000000	28000000	400	300000000	300000000				1e-06	18000000	1e-06	300000000							0	0	0	0	0	1			10	1	2	0.2	1.55556	1.66667	0.155556	2.22222e-06	1.66667	1.66667				5.55556e-15	0.1	5.55556e-15	1.66667
	11	100000000		21000000																				0	0	0	0	0	1			11	1		0.21
	12	210000000	170000000	120000000	110000000	200000000	4000000	1e-06	200000000	250000000				1e-06	18000000	1e-06	230000000															12	1	0.809524	0.571429	0.52381	0.952381	0.0190476	4.7619e-15	0.952381	1.19048				4.7619e-15	0.0857143	4.7619e-15	1.09524
	13	27000000						1e-06																								13	1						3.7037e-14
	14																															14
	15																															15
	16	50000000								50000000														0	0	0	0	0	1			16	1								1
	17																															17
	18																															18
	19																															19
	20																															20
	21	180000000									23000000	700000000	180000000																			21	1									0.127778	3.88889	1
	22	30000000									140000000	170000000	110000000																			22	1									4.66667	5.66667	3.66667
	23	110000000									140000000	70000000	110000000																			23	1									1.27273	0.636364	1
	24																															24
Escherichia phage GottfriedDienst (Bas21)	experiment #	plaque-forming units (pfu) in a 2.5 µl spot of serial dilutions of phage stock																						lysis observed (yes=1, no=0)							Escherichia phage GottfriedDienst (Bas21)	experiment #	efficiency of plating (EOP)
		vector	EcoKI	EcoCFT_I	EcoRI	EcoRV	EcoCFT_II	EcoPI	RexAB	PifA	Fun/Z	Old	Tin	ΔrfaC	ΔrfaG	wbbL(+)	ΔwecB	E. coli UTI89	E. coli CFT073	E. coli 55989	S. e. Typhimurium 12023s	S. e. Typhimurium SL1344	E. coli B REL606	E. coli UTI89	E. coli CFT073	E. coli 55989	S. e. Typhimurium 12023s	S. e. Typhimurium SL1344	E. coli B REL606				vector	EcoKI	EcoCFT_I	EcoRI	EcoRV	EcoCFT_II	EcoPI	RexAB	PifA	Fun/Z	Old	Tin	ΔrfaC	ΔrfaG	wbbL(+)	ΔwecB	E. coli UTI89
	1	1400000	1000000		280000	1500000			1700000					1400000	1900000	1e-06	1500000															1	1	0.714286		0.2	1.07143			1.21429					1	1.35714	7.14286e-13	1.07143
	2	140000000	120000000		100000000	120000000			140000000					160000000	149999990	1e-06																2	1	0.857143		0.714286	0.857143			1					1.14286	1.07143	7.14286e-15
	3	1200000000	1600000000		1000000000	1700000000			1500000000					1800000000	1200000000	1e-06																3	1	1.33333		0.833333	1.41667			1.25					1.5	1	8.33333e-16
	4	800000000	1700000000		160000000	900000000	120000		1400000000					1000000000	1200000000	1e-06																4	1	2.125		0.2	1.125	0.00015		1.75					1.25	1.5	1.25e-15
	5																															5
	6																															6
	7																															7
	8																															8
	9																															9
	10	430000000	390000000	100000000	150000000	360000000	250000	28000000	250000000	250000000				150000000	210000000	1e-06	380000000						300000	0	0	0	0	0	1			10	1	0.906977	0.232558	0.348837	0.837209	0.000581395	0.0651163	0.581395	0.581395				0.348837	0.488372	2.32558e-15	0.883721
	11	300000000		300000000																			700000	0	0	0	0	0	1			11	1		1
	12	350000000		200000000	240000000	320000000	190000	290000000						330000000	270000000	1e-06																12	1		0.571429	0.685714	0.914286	0.000542857	0.828571						0.942857	0.771429	2.85714e-15
	13	39000000						25000000																								13	1						0.641026
	14	380000000				330000000	280000	380000000	280000000	250000000				200000000	320000000	1e-06	120000000															14	1				0.868421	0.000736842	1	0.736842	0.657895				0.526316	0.842105	2.63158e-15	0.315789
	15																															15
	16	190000000								150000000													350000	0	0	0	0	0	1			16	1								0.789474
	17																															17
	18																															18
	19																															19
	20																															20
	21	900000000									160000000	260000000	700000000																			21	1									0.177778	0.288889	0.777778
	22	240000000									100000000	90000000	210000000																			22	1									0.416667	0.375	0.875
	23	900000000									210000000	270000000	700000000																			23	1									0.233333	0.3	0.777778
	24	80000000									70000000	50000000	50000000																			24	1									0.875	0.625	0.625
Escherichia phage KurtStettler (Bas22)	experiment #	plaque-forming units (pfu) in a 2.5 µl spot of serial dilutions of phage stock																						lysis observed (yes=1, no=0)							Escherichia phage KurtStettler (Bas22)	experiment #	efficiency of plating (EOP)
		vector	EcoKI	EcoCFT_I	EcoRI	EcoRV	EcoCFT_II	EcoPI	RexAB	PifA	Fun/Z	Old	Tin	ΔrfaC	ΔrfaG	wbbL(+)	ΔwecB	E. coli UTI89	E. coli CFT073	E. coli 55989	S. e. Typhimurium 12023s	S. e. Typhimurium SL1344	E. coli B REL606	E. coli UTI89	E. coli CFT073	E. coli 55989	S. e. Typhimurium 12023s	S. e. Typhimurium SL1344	E. coli B REL606				vector	EcoKI	EcoCFT_I	EcoRI	EcoRV	EcoCFT_II	EcoPI	RexAB	PifA	Fun/Z	Old	Tin	ΔrfaC	ΔrfaG	wbbL(+)	ΔwecB	E. coli UTI89
	1	70000000	100000000	70000000	15000000	90000000	5000	50000000	100000000	120000000				200000	100000000	1e-06	100000000						140000000	0	0	0	0	0	1			1	1	1.42857	1	0.214286	1.28571	7.14286e-05	0.714286	1.42857	1.71429				0.00285714	1.42857	1.42857e-14	1.42857
	2	100000000	70000000	70000000	18000000	120000000	24000	120000000	100000000	130000000				400000	130000000	1e-06	100000000						80000000	0	0	0	0	0	1			2	1	0.7	0.7	0.18	1.2	0.00024	1.2	1	1.3				0.004	1.3	1e-14	1
	3	70000000	70000000	100000000	30000000	100000000	2400	120000000	100000000	140000000				300000	70000000	1e-06	100000000						100000000	0	0	0	0	0	1			3	1	1	1.42857	0.428571	1.42857	3.42857e-05	1.71429	1.42857	2				0.00428571	1	1.42857e-14	1.42857
	4																															4
	5																															5
	6																															6
	7																															7
	8	160000000	170000000		140000000	180000000	60000		190000000					200000	70000000	1e-06	160000000															8	1	1.0625		0.875	1.125	0.000375		1.1875					0.00125	0.4375	6.25e-15	1
	9	140000000								160000000																						9	1								1.14286
	10																															10
	11																															11
	12																															12
	13																															13
	14																															14
	15																															15
	16																															16
	17																															17
	18																															18
	19																															19
	20																															20
	21	180000000									140000000	100000000	220000000																			21	1									0.777778	0.555556	1.22222
	22	110000000									90000000	16000000	90000000																			22	1									0.818182	0.145455	0.818182
	23	150000000									210000000	170000000	210000000																			23	1									1.4	1.13333	1.4
	24																															24
Escherichia phage WildeMaa (Bas23)	experiment #	plaque-forming units (pfu) in a 2.5 µl spot of serial dilutions of phage stock																						lysis observed (yes=1, no=0)							Escherichia phage WildeMaa (Bas23)	experiment #	efficiency of plating (EOP)
		vector	EcoKI	EcoCFT_I	EcoRI	EcoRV	EcoCFT_II	EcoPI	RexAB	PifA	Fun/Z	Old	Tin	ΔrfaC	ΔrfaG	wbbL(+)	ΔwecB	E. coli UTI89	E. coli CFT073	E. coli 55989	S. e. Typhimurium 12023s	S. e. Typhimurium SL1344	E. coli B REL606	E. coli UTI89	E. coli CFT073	E. coli 55989	S. e. Typhimurium 12023s	S. e. Typhimurium SL1344	E. coli B REL606				vector	EcoKI	EcoCFT_I	EcoRI	EcoRV	EcoCFT_II	EcoPI	RexAB	PifA	Fun/Z	Old	Tin	ΔrfaC	ΔrfaG	wbbL(+)	ΔwecB	E. coli UTI89
	1	60000000	40000000	50000000	50000000	50000000	19000	80000000	60000000	100000000				60000000	70000000	1e-06	50000000						5000000	0	0	0	0	0	1			1	1	0.666667	0.833333	0.833333	0.833333	0.000316667	1.33333	1	1.66667				1	1.16667	1.66667e-14	0.833333
	2	50000000	50000000	20000000	50000000	40000000	15000	80000000	39000000	130000000				80000000	100000000	1e-06	120000000						3000000	0	0	0	0	0	1			2	1	1	0.4	1	0.8	0.0003	1.6	0.78	2.6				1.6	2	2e-14	2.4
	3	80000000	70000000	30000000	30000000	50000000	12000	30000000	60000000	30000000				100000000	80000000	1e-06	80000000						3800000	0	0	0	0	0	1			3	1	0.875	0.375	0.375	0.625	0.00015	0.375	0.75	0.375				1.25	1	1.25e-14	1
	4																															4
	5																															5
	6																															6
	7																															7
	8																															8
	9																															9
	10																															10
	11																															11
	12																															12
	13																															13
	14																															14
	15																															15
	16																															16
	17																															17
	18																															18
	19																															19
	20																															20
	21	29000000									26000000	80000000	100000000																			21	1									0.896552	2.75862	3.44828
	22	90000000									80000000	18000000	110000000																			22	1									0.888889	0.2	1.22222
	23	80000000									80000000	80000000	60000000																			23	1									1	1	0.75
	24																															24
Escherichia phage SeppeHuegi (Bas24)	experiment #	plaque-forming units (pfu) in a 2.5 µl spot of serial dilutions of phage stock																						lysis observed (yes=1, no=0)							Escherichia phage SeppeHuegi (Bas24)	experiment #	efficiency of plating (EOP)
		vector	EcoKI	EcoCFT_I	EcoRI	EcoRV	EcoCFT_II	EcoPI	RexAB	PifA	Fun/Z	Old	Tin	ΔrfaC	ΔrfaG	wbbL(+)	ΔwecB	E. coli UTI89	E. coli CFT073	E. coli 55989	S. e. Typhimurium 12023s	S. e. Typhimurium SL1344	E. coli B REL606	E. coli UTI89	E. coli CFT073	E. coli 55989	S. e. Typhimurium 12023s	S. e. Typhimurium SL1344	E. coli B REL606				vector	EcoKI	EcoCFT_I	EcoRI	EcoRV	EcoCFT_II	EcoPI	RexAB	PifA	Fun/Z	Old	Tin	ΔrfaC	ΔrfaG	wbbL(+)	ΔwecB	E. coli UTI89
	1	50000	50000		24000	40000			60000					18000	12000	1e-06	70000															1	1	1		0.48	0.8			1.2					0.36	0.24	2e-11	1.4
	2																															2
	3																															3
	4																															4
	5																															5
	6	1000000	1000000		600000	700000			1300000					1000000	1000000	1e-06																6	1	1		0.6	0.7			1.3					1	1	1e-12
	7																															7
	8	350000	530000		160000	310000	310		290000					130000	280000	1e-06	320000															8	1	1.51429		0.457143	0.885714	0.000885714		0.828571					0.371429	0.8	2.85714e-12	0.914286
	9	300000000								320000000																						9	1								1.06667
	10	300000000	420000000	80000000	120000000	400000000	30000	30000000	290000000	180000000				80000000	140000000	1e-06	210000000						1500000	0	0	0	0	0	1			10	1	1.4	0.266667	0.4	1.33333	0.0001	0.1	0.966667	0.6				0.266667	0.466667	3.33333e-15	0.7
	11	140000000		50000000																			500000	0	0	0	0	0	1			11	1		0.357143
	12	80000000		90000000	50000000	80000000	15000	100000000						28000000	25000000	1e-06																12	1		1.125	0.625	1	0.0001875	1.25						0.35	0.3125	1.25e-14
	13	60000000						7000000																								13	1						0.116667
	14	170000000				150000000	80000	80000000	140000000	200000000				290000000	250000000	1e-06	180000000															14	1				0.882353	0.000470588	0.470588	0.823529	1.17647				1.70588	1.47059	5.88235e-15	1.05882
	15																															15
	16	40000000								50000000													1400000	0	0	0	0	0	1			16	1								1.25
	17																															17
	18																															18
	19																															19
	20																															20
	21	160000000									100000000	340000000	140000000																			21	1									0.625	2.125	0.875
	22	60000000									60000000	110000000	140000000																			22	1									1	1.83333	2.33333
	23	22000000									70000000	70000000	100000000																			23	1									3.18182	3.18182	4.54545
	24																															24
Escherichia phage VogelGryff (Bas25)	experiment #	plaque-forming units (pfu) in a 2.5 µl spot of serial dilutions of phage stock																						lysis observed (yes=1, no=0)							Escherichia phage VogelGryff (Bas25)	experiment #	efficiency of plating (EOP)
		vector	EcoKI	EcoCFT_I	EcoRI	EcoRV	EcoCFT_II	EcoPI	RexAB	PifA	Fun/Z	Old	Tin	ΔrfaC	ΔrfaG	wbbL(+)	ΔwecB	E. coli UTI89	E. coli CFT073	E. coli 55989	S. e. Typhimurium 12023s	S. e. Typhimurium SL1344	E. coli B REL606	E. coli UTI89	E. coli CFT073	E. coli 55989	S. e. Typhimurium 12023s	S. e. Typhimurium SL1344	E. coli B REL606				vector	EcoKI	EcoCFT_I	EcoRI	EcoRV	EcoCFT_II	EcoPI	RexAB	PifA	Fun/Z	Old	Tin	ΔrfaC	ΔrfaG	wbbL(+)	ΔwecB	E. coli UTI89
	1	70000000	80000000	60000000	1e-06	70000000	1200	80000000	80000000	110000000				1e-06	1400000	1e-06	80000000	250000000					700	1	0	0	0	0	1			1	1	1.14286	0.857143	1.42857e-14	1	1.71429e-05	1.14286	1.14286	1.57143				1.42857e-14	0.02	1.42857e-14	1.14286	3.57143
	2	60000000	30000000	40000000	1e-06	35000000	500	50000000	90000000	40000000				1e-06	1800000	1e-06	60000000	100000000					800	1	0	0	0	0	1			2	1	0.5	0.666667	1.66667e-14	0.583333	8.33333e-06	0.833333	1.5	0.666667				1.66667e-14	0.03	1.66667e-14	1	1.66667
	3	100000000	50000000	70000000	1e-06	60000000	1900	100000000	80000000	80000000				1e-06	1800000	1e-06	120000000	290000000					1000	1	0	0	0	0	1			3	1	0.5	0.7	1e-14	0.6	1.9e-05	1	0.8	0.8				1e-14	0.018	1e-14	1.2	2.9
	4																															4
	5																															5
	6																															6
	7																															7
	8																															8
	9																															9
	10																															10
	11																															11
	12																															12
	13																															13
	14																															14
	15																															15
	16																															16
	17																															17
	18	150000000																280000000						1	0	0						18	1																1.86667
	19																															19
	20																															20
	21	160000000									110000000	120000000	100000000																			21	1									0.6875	0.75	0.625
	22	110000000									70000000	17000000	20000000																			22	1									0.636364	0.154545	0.181818
	23	80000000									170000000	100000000	140000000																			23	1									2.125	1.25	1.75
	24	10000000									8000000	10000000	8000000																			24	1									0.8	1	0.8
Escherichia phage GreteKellenberger (Bas26)	experiment #	plaque-forming units (pfu) in a 2.5 µl spot of serial dilutions of phage stock																						lysis observed (yes=1, no=0)							Escherichia phage GreteKellenberger (Bas26)	experiment #	efficiency of plating (EOP)
		vector	EcoKI	EcoCFT_I	EcoRI	EcoRV	EcoCFT_II	EcoPI	RexAB	PifA	Fun/Z	Old	Tin	ΔrfaC	ΔrfaG	wbbL(+)	ΔwecB	E. coli UTI89	E. coli CFT073	E. coli 55989	S. e. Typhimurium 12023s	S. e. Typhimurium SL1344	E. coli B REL606	E. coli UTI89	E. coli CFT073	E. coli 55989	S. e. Typhimurium 12023s	S. e. Typhimurium SL1344	E. coli B REL606				vector	EcoKI	EcoCFT_I	EcoRI	EcoRV	EcoCFT_II	EcoPI	RexAB	PifA	Fun/Z	Old	Tin	ΔrfaC	ΔrfaG	wbbL(+)	ΔwecB	E. coli UTI89
	1	12000000	11000000		140000	1e-06	6000000		5000000					800000	5000000	1e-06	9000000															1	1	0.916667		0.0116667	8.33333e-14	0.5		0.416667					0.0666667	0.416667	8.33333e-14	0.75
	2	16000000	16000000		1200000	1e-06			17000000					13000000	12000000	1e-06																2	1	1		0.075	6.25e-14			1.0625					0.8125	0.75	6.25e-14
	3	380000000	360000000		100000000	1e-06			270000000					120000000	160000000	1e-06																3	1	0.947368		0.263158	2.63158e-15			0.710526					0.315789	0.421053	2.63158e-15
	4	800000000	900000000		140000000		140000000		1200000000					400000000	900000000	1e-06																4	1	1.125		0.175		0.175		1.5					0.5	1.125	1.25e-15
	5	140000000	150000000			1e-06																										5	1	1.07143			7.14286e-15
	6	19000000			3900000														100000000					0	1	0						6	1			0.205263
	7	120000000			7000000	1e-06								120000000	250000000																	7	1			0.0583333	8.33333e-15								1	2.08333
	8	10000000	16000000		1500000	1e-06	10000000		17000000					3200000	7000000	1e-06	20000000		8000000					0	1	0						8	1	1.6		0.15	1e-13	1		1.7					0.32	0.7	1e-13	2
	9	10000000								10000000																						9	1								1
	10	10000000	20000000	3500000	300000	1e-06	22000000	400000	11000000	8000000				3100000	1700000	1e-06	12000000		28000000				16000000	0	1	0	0	0	1			10	1	2	0.35	0.03	1e-13	2.2	0.04	1.1	0.8				0.31	0.17	1e-13	1.2
	11	6000000		4400000															1000000				5000000	0	1	0	0	0	1			11	1		0.733333
	12	13000000		10000000				600000																								12	1		0.769231				0.0461538
	13	8000000		7000000				70000																								13	1		0.875				0.00875
	14																															14
	15																															15
	16	3000000								3100000													3000000				0	0	1			16	1								1.03333
	17																															17
	18	8000000																	8000000					0	1	0						18	1
	19																															19
	20																															20
	21	13000000									1e-06	12000000	3200000																			21	1									7.69231e-14	0.923077	0.246154
	22	19000000									1e-06	13000000	16000000																			22	1									5.26316e-14	0.684211	0.842105
	23	17000000									1e-06	16000000	9000000																			23	1									5.88235e-14	0.941176	0.529412
	24																															24
Escherichia phage TrudiGerster (Bas27)	experiment #	plaque-forming units (pfu) in a 2.5 µl spot of serial dilutions of phage stock																						lysis observed (yes=1, no=0)							Escherichia phage TrudiGerster (Bas27)	experiment #	efficiency of plating (EOP)
		vector	EcoKI	EcoCFT_I	EcoRI	EcoRV	EcoCFT_II	EcoPI	RexAB	PifA	Fun/Z	Old	Tin	ΔrfaC	ΔrfaG	wbbL(+)	ΔwecB	E. coli UTI89	E. coli CFT073	E. coli 55989	S. e. Typhimurium 12023s	S. e. Typhimurium SL1344	E. coli B REL606	E. coli UTI89	E. coli CFT073	E. coli 55989	S. e. Typhimurium 12023s	S. e. Typhimurium SL1344	E. coli B REL606				vector	EcoKI	EcoCFT_I	EcoRI	EcoRV	EcoCFT_II	EcoPI	RexAB	PifA	Fun/Z	Old	Tin	ΔrfaC	ΔrfaG	wbbL(+)	ΔwecB	E. coli UTI89
	1	14000000	10000000		1800000	1e-06	12000000		12000000					10000000	10000000	1e-06	10000000															1	1	0.714286		0.128571	7.14286e-14	0.857143		0.857143					0.714286	0.714286	7.14286e-14	0.714286
	2	12000000	10000000		1300000	1e-06			10000000					16000000	14000000	1e-06																2	1	0.833333		0.108333	8.33333e-14			0.833333					1.33333	1.16667	8.33333e-14
	3	180000000	180000000		50000000	1e-06			160000000					110000000	140000000	1e-06																3	1	1		0.277778	5.55556e-15			0.888889					0.611111	0.777778	5.55556e-15
	4	1000000000	800000000		100000000		900000000		1400000000					900000000	1000000000	1e-06																4	1	0.8		0.1		0.9		1.4					0.9	1	1e-15
	5	120000000	110000000			1e-06																										5	1	0.916667			8.33333e-15
	6																															6
	7	210000000			4000000	1e-06								300000000	380000000																	7	1			0.0190476	4.7619e-15								1.42857	1.80952
	8	15000000	33000000		3500000	1e-06	12000000		30000000					14000000	15000000	1e-06	21000000															8	1	2.2		0.233333	6.66667e-14	0.8		2					0.933333	1	6.66667e-14	1.4
	9	25000000								34000000																						9	1								1.36
	10	35000000	30000000	28000000	10000000	1e-06	36000000	23000000	61000000	50000000				40000000	30000000	1e-06	38000000						17000000	0	0	0	0	0	1			10	1	0.857143	0.8	0.285714	2.85714e-14	1.02857	0.657143	1.74286	1.42857				1.14286	0.857143	2.85714e-14	1.08571
	11	14000000		12000000																			18000000	0	0	0	0	0	1			11	1		0.857143
	12	20000000		13000000				11000000																								12	1		0.65				0.55
	13	12000000		5000000				6000000																								13	1		0.416667				0.5
	14																															14
	15																															15
	16	4000000								4000000													3500000	0	0	0	0	0	1			16	1								1
	17																															17
	18																															18
	19																															19
	20																															20
	21	6000000									1e-06	7000000	10000000																			21	1									1.66667e-13	1.16667	1.66667
	22	2200000									1e-06	3000000	2400000																			22	1									4.54545e-13	1.36364	1.09091
	23	1700000									1e-06	2100000	6000000																			23	1									5.88235e-13	1.23529	3.52941
	24																															24
Escherichia phage IrmaTschudi (Bas28)	experiment #	plaque-forming units (pfu) in a 2.5 µl spot of serial dilutions of phage stock																						lysis observed (yes=1, no=0)							Escherichia phage IrmaTschudi (Bas28)	experiment #	efficiency of plating (EOP)
		vector	EcoKI	EcoCFT_I	EcoRI	EcoRV	EcoCFT_II	EcoPI	RexAB	PifA	Fun/Z	Old	Tin	ΔrfaC	ΔrfaG	wbbL(+)	ΔwecB	E. coli UTI89	E. coli CFT073	E. coli 55989	S. e. Typhimurium 12023s	S. e. Typhimurium SL1344	E. coli B REL606	E. coli UTI89	E. coli CFT073	E. coli 55989	S. e. Typhimurium 12023s	S. e. Typhimurium SL1344	E. coli B REL606				vector	EcoKI	EcoCFT_I	EcoRI	EcoRV	EcoCFT_II	EcoPI	RexAB	PifA	Fun/Z	Old	Tin	ΔrfaC	ΔrfaG	wbbL(+)	ΔwecB	E. coli UTI89
	1	2600000	2000000		220000	100000	2500000		1800000					2000000	1800000	1e-06	4000000															1	1	0.769231		0.0846154	0.0384615	0.961538		0.692308					0.769231	0.692308	3.84615e-13	1.53846
	2	12000000	9000000		1000000	120000			12000000					15000000	10000000	1e-06																2	1	0.75		0.0833333	0.01			1					1.25	0.833333	8.33333e-14
	3	180000000	220000000		14000000	1000000			50000000					130000000	150000000	1e-06																3	1	1.22222		0.0777778	0.00555556			0.277778					0.722222	0.833333	5.55556e-15
	4	110000000	100000000		12000000	1200000	160000000		180000000					100000000	120000000	1e-06																4	1	0.909091		0.109091	0.0109091	1.45455		1.63636					0.909091	1.09091	9.09091e-15
	5	50000000	100000000			800000																										5	1	2			0.016
	6																															6
	7	100000000			130000	120000								70000000	150000000																	7	1			0.0013	0.0012								0.7	1.5
	8	19000000	18000000		900000	90000	16000000		20000000					16000000	25000000	1e-06	18000000															8	1	0.947368		0.0473684	0.00473684	0.842105		1.05263					0.842105	1.31579	5.26316e-14	0.947368
	9	6000000								9000000																						9	1								1.5
	10	36000000	41000000	17000000	400000	400000	33000000	12000000	33000000	28000000				31000000	27000000	1e-06	30000000						22000000	0	0	0	0	0	1			10	1	1.13889	0.472222	0.0111111	0.0111111	0.916667	0.333333	0.916667	0.777778				0.861111	0.75	2.77778e-14	0.833333
	11	380000		400000																			170000	0	0	0	0	0	1			11	1		1.05263
	12	5000000		7000000				3600000																								12	1		1.4				0.72
	13	5000000		6000000				400000																								13	1		1.2				0.08
	14																															14
	15																															15
	16	30000								50000													50000	0	0	0	0	0	1			16	1								1.66667
	17																															17
	18																															18
	19																															19
	20																															20
	21	1600000									1e-06	900000	900000																			21	1									6.25e-13	0.5625	0.5625
	22	240000									1e-06	210000	240000																			22	1									4.16667e-12	0.875	1
	23	140000									1e-06	120000	130000																			23	1									7.14286e-12	0.857143	0.928571
	24																															24
Escherichia phage SuperGirl (Bas29)	experiment #	plaque-forming units (pfu) in a 2.5 µl spot of serial dilutions of phage stock																						lysis observed (yes=1, no=0)							Escherichia phage SuperGirl (Bas29)	experiment #	efficiency of plating (EOP)
		vector	EcoKI	EcoCFT_I	EcoRI	EcoRV	EcoCFT_II	EcoPI	RexAB	PifA	Fun/Z	Old	Tin	ΔrfaC	ΔrfaG	wbbL(+)	ΔwecB	E. coli UTI89	E. coli CFT073	E. coli 55989	S. e. Typhimurium 12023s	S. e. Typhimurium SL1344	E. coli B REL606	E. coli UTI89	E. coli CFT073	E. coli 55989	S. e. Typhimurium 12023s	S. e. Typhimurium SL1344	E. coli B REL606				vector	EcoKI	EcoCFT_I	EcoRI	EcoRV	EcoCFT_II	EcoPI	RexAB	PifA	Fun/Z	Old	Tin	ΔrfaC	ΔrfaG	wbbL(+)	ΔwecB	E. coli UTI89
	1	120000000	100000000		19000000	500000	100000000		130000000					80000000	120000000	1e-06	120000000															1	1	0.833333		0.158333	0.00416667	0.833333		1.08333					0.666667	1	8.33333e-15	1
	2																															2
	3																															3
	4																															4
	5																															5
	6	1300000000	900000000		140000000	14000000			900000000					1200000000	1200000000	1e-06					1000000000			0	0	0	1					6	1	0.692308		0.107692	0.0107692			0.692308					0.923077	0.923077	7.69231e-16
	7																															7
	8	200000000	150000000		16000000	600000	120000000		130000000					80000000	120000000	1e-06	180000000				160000000			0	0	0	1					8	1	0.75		0.08	0.003	0.6		0.65					0.4	0.6	5e-15	0.9
	9	21000000								22000000											14000000	14000000		0	0	0	1	1				9	1								1.04762
	10	160000000	230000000	42000000	25000000	500000	100000000	10000000	200000000	160000000				120000000	120000000	1e-06	280000000				260000000	290000000	250000000	0	0	0	1	1	1			10	1	1.4375	0.2625	0.15625	0.003125	0.625	0.0625	1.25	1				0.75	0.75	6.25e-15	1.75
	11	100000000		26000000																			42000000	0	0	0			1			11	1		0.26
	12	180000000		130000000				12000000																								12	1		0.722222				0.0666667
	13	150000000		120000000				15000000																								13	1		0.8				0.1
	14																															14
	15																															15
	16	180000000								100000000													150000000	0	0	0			1			16	1								0.555556
	17	70000000	90000000	50000000	19000000	700000	50000000	19000000						140000000	190000000	1e-06	100000000				210000000	190000000	150000000	0	0	0	1	1	1			17	1	1.28571	0.714286	0.271429	0.01	0.714286	0.271429						2	2.71429	1.42857e-14	1.42857
	18	80000000																			130000000			0	0	0	1					18	1
	19																															19
	20																															20
	21	340000000									1e-06	140000000	190000000																			21	1									2.94118e-15	0.411765	0.558824
	22	160000000									1e-06	200000000	160000000																			22	1									6.25e-15	1.25	1
	23	190000000									1e-06	180000000	160000000																			23	1									5.26316e-15	0.947368	0.842105
	24																															24
Escherichia phage TrudiRoth (Bas30)	experiment #	plaque-forming units (pfu) in a 2.5 µl spot of serial dilutions of phage stock																						lysis observed (yes=1, no=0)							Escherichia phage TrudiRoth (Bas30)	experiment #	efficiency of plating (EOP)
		vector	EcoKI	EcoCFT_I	EcoRI	EcoRV	EcoCFT_II	EcoPI	RexAB	PifA	Fun/Z	Old	Tin	ΔrfaC	ΔrfaG	wbbL(+)	ΔwecB	E. coli UTI89	E. coli CFT073	E. coli 55989	S. e. Typhimurium 12023s	S. e. Typhimurium SL1344	E. coli B REL606	E. coli UTI89	E. coli CFT073	E. coli 55989	S. e. Typhimurium 12023s	S. e. Typhimurium SL1344	E. coli B REL606				vector	EcoKI	EcoCFT_I	EcoRI	EcoRV	EcoCFT_II	EcoPI	RexAB	PifA	Fun/Z	Old	Tin	ΔrfaC	ΔrfaG	wbbL(+)	ΔwecB	E. coli UTI89
	1	20000000	25000000		500000	80000	18000000		12000000					12000000	25000000	1e-06	17000000															1	1	1.25		0.025	0.004	0.9		0.6					0.6	1.25	5e-14	0.85
	2	140000000	100000000		1200000	800000			140000000					120000000	150000000	1e-06																2	1	0.714286		0.00857143	0.00571429			1					0.857143	1.07143	7.14286e-15
	3	1000000000	900000000		25000000	7000000			1100000000					1700000000	1100000000	1e-06																3	1	0.9		0.025	0.007			1.1					1.7	1.1	1e-15
	4	1500000000	800000000		16000000	10000000	1200000000		1100000000					800000000	1200000000	1e-06																4	1	0.533333		0.0106667	0.00666667	0.8		0.733333					0.533333	0.8	6.66667e-16
	5																															5
	6																															6
	7																															7
	8	12000000	20000000		1000000	150000	13000000		36000000					9000000	9000000	1e-06	19000000															8	1	1.66667		0.0833333	0.0125	1.08333		3					0.75	0.75	8.33333e-14	1.58333
	9	19000000								16000000																						9	1								0.842105
	10	14000000	8000000	10000000	260000	140000	17000000	18000000	24000000	28000000				8000000	7000000	1e-06	19000000						2900000	0	0	0	0	0	1			10	1	0.571429	0.714286	0.0185714	0.01	1.21429	1.28571	1.71429	2				0.571429	0.5	7.14286e-14	1.35714
	11	4000000		1900000																			500000	0	0	0	0	0	1			11	1		0.475
	12	31000000		4000000				10000000																								12	1		0.129032				0.322581
	13	13000000		3000000				3900000																								13	1		0.230769				0.3
	14																															14
	15																															15
	16	1200000								2000000													170000	0	0	0	0	0	1			16	1								1.66667
	17																															17
	18																															18
	19																															19
	20																															20
	21	10000000									1e-06	3200000	1800000																			21	1									1e-13	0.32	0.18
	22	7000000									1e-06	2300000	8000000																			22	1									1.42857e-13	0.328571	1.14286
	23	1300000									1e-06	1600000	2300000																			23	1									7.69231e-13	1.23077	1.76923
	24																															24
Escherichia phage DaisyDussoix (Bas31)	experiment #	plaque-forming units (pfu) in a 2.5 µl spot of serial dilutions of phage stock																						lysis observed (yes=1, no=0)							Escherichia phage DaisyDussoix (Bas31)	experiment #	efficiency of plating (EOP)
		vector	EcoKI	EcoCFT_I	EcoRI	EcoRV	EcoCFT_II	EcoPI	RexAB	PifA	Fun/Z	Old	Tin	ΔrfaC	ΔrfaG	wbbL(+)	ΔwecB	E. coli UTI89	E. coli CFT073	E. coli 55989	S. e. Typhimurium 12023s	S. e. Typhimurium SL1344	E. coli B REL606	E. coli UTI89	E. coli CFT073	E. coli 55989	S. e. Typhimurium 12023s	S. e. Typhimurium SL1344	E. coli B REL606				vector	EcoKI	EcoCFT_I	EcoRI	EcoRV	EcoCFT_II	EcoPI	RexAB	PifA	Fun/Z	Old	Tin	ΔrfaC	ΔrfaG	wbbL(+)	ΔwecB	E. coli UTI89
	1	30000	16000		16000	33000	28000		26000					35000	28000	1e-06	27000															1	1	0.533333		0.533333	1.1	0.933333		0.866667					1.16667	0.933333	3.33333e-11	0.9
	2	80000	100000		60000	50000			90000					120000	100000	1e-06																2	1	1.25		0.75	0.625			1.125					1.5	1.25	1.25e-11
	3	1100000	1600000		800000	1000000			700000					1000000	1100000	1e-06																3	1	1.45455		0.727273	0.909091			0.636364					0.909091	1	9.09091e-13
	4	1000000	600000		100000	1000000	1200000		1100000					1200000	1200000	1e-06																4	1	0.6		0.1	1	1.2		1.1					1.2	1.2	1e-12
	5																															5
	6																															6
	7																															7
	8	390000	500000		140000	400000	190000		140000					360000	210000	1e-06	210000															8	1	1.28205		0.358974	1.02564	0.487179		0.358974					0.923077	0.538462	2.5641e-12	0.538462
	9	800000								1300000																						9	1								1.625
	10	40000000	55000000	2500000	18000000	50000000	40000000	48000000	60000000	35000000				35000000	26000000	1e-06	24000000						20000000	0	1	0	0	0	1			10	1	1.375	0.0625	0.45	1.25	1	1.2	1.5	0.875				0.875	0.65	2.5e-14	0.6
	11	1000000		140000																			110000	0	1	0	0	0	1			11	1		0.14
	12	5000000		4000000				2500000																								12	1		0.8				0.5
	13	7000000		5000000				300000																								13	1		0.714286				0.0428571
	14																															14
	15																															15
	16	250000								400000													150000	0	1	0	0	0	1			16	1								1.6
	17																															17
	18	1500000																														18	1
	19																															19
	20																															20
	21	800000									1e-06	900000	800000																			21	1									1.25e-12	1.125	1
	22	700000									1e-06	220000	270000																			22	1									1.42857e-12	0.314286	0.385714
	23	180000									1e-06	700000	270000																			23	1									5.55556e-12	3.88889	1.5
	24																															24
Escherichia phage IrisVonRoten (Bas32)	experiment #	plaque-forming units (pfu) in a 2.5 µl spot of serial dilutions of phage stock																						lysis observed (yes=1, no=0)							Escherichia phage IrisVonRoten (Bas32)	experiment #	efficiency of plating (EOP)
		vector	EcoKI	EcoCFT_I	EcoRI	EcoRV	EcoCFT_II	EcoPI	RexAB	PifA	Fun/Z	Old	Tin	ΔrfaC	ΔrfaG	wbbL(+)	ΔwecB	E. coli UTI89	E. coli CFT073	E. coli 55989	S. e. Typhimurium 12023s	S. e. Typhimurium SL1344	E. coli B REL606	E. coli UTI89	E. coli CFT073	E. coli 55989	S. e. Typhimurium 12023s	S. e. Typhimurium SL1344	E. coli B REL606				vector	EcoKI	EcoCFT_I	EcoRI	EcoRV	EcoCFT_II	EcoPI	RexAB	PifA	Fun/Z	Old	Tin	ΔrfaC	ΔrfaG	wbbL(+)	ΔwecB	E. coli UTI89
	1																															1
	2																															2
	3																															3
	4																															4
	5																															5
	6																															6
	7	40000000			16000000	60000000											70000000															7	1			0.4	1.5											1.75
	8	21000000			1500000	2100000											14000000															8	1			0.0714286	0.1											0.666667
	9	14000000												1500000	2200000																	9	1												0.107143	0.157143
	10	15000000	19000000	10000000	1200000	10000000	1800000	1900000	19000000	21000000				2600000	3100000	22000000		8000000	1900000				800000	1	1	0	0	0	1			10	1	1.26667	0.666667	0.08	0.666667	0.12	0.126667	1.26667	1.4				0.173333	0.206667	1.46667		0.533333
	11	14000000		10000000														400000	1400000				320000	1	1	0	0	0	1			11	1		0.714286														0.0285714
	12	200000000		80000000				70000000																								12	1		0.4				0.35
	13	220000000		100000000				110000000																								13	1		0.454545				0.5
	14																															14
	15																															15
	16	150000000								150000000													2800000				0	0	1			16	1								1
	17	170000000	80000000	100000000	50000000	90000000	200000000	160000000						120000000	170000000	180000000	250000000	100000000	40000000				32000000	1	1	0	0	0	1			17	1	0.470588	0.588235	0.294118	0.529412	1.17647	0.941176						0.705882	1	1.05882	1.47059	0.588235
	18	100000000																110000000	70000000					1	1	0						18	1																1.1
	19	180000000	300000000		160000000	170000000	230000000		210000000	260000000				140000000	180000000	190000000		180000000	100000000				50000000	1	1	0	0	0	1			19	1	1.66667		0.888889	0.944444	1.27778		1.16667	1.44444				0.777778	1	1.05556		1
	20	250000000							270000000																							20	1							1.08
	21	900000000									1e-06	200000000	250000000																			21	1									1.11111e-15	0.222222	0.277778
	22	240000000									1e-06	240000000	150000000																			22	1									4.16667e-15	1	0.625
	23	150000000									1e-06	190000000	160000000																			23	1									6.66667e-15	1.26667	1.06667
	24	10000000									1e-06	10000000	9000000																			24	1									1e-13	1	0.9
Escherichia phage HildyBeyeler (Bas33)	experiment #	plaque-forming units (pfu) in a 2.5 µl spot of serial dilutions of phage stock																						lysis observed (yes=1, no=0)							Escherichia phage HildyBeyeler (Bas33)	experiment #	efficiency of plating (EOP)
		vector	EcoKI	EcoCFT_I	EcoRI	EcoRV	EcoCFT_II	EcoPI	RexAB	PifA	Fun/Z	Old	Tin	ΔrfaC	ΔrfaG	wbbL(+)	ΔwecB	E. coli UTI89	E. coli CFT073	E. coli 55989	S. e. Typhimurium 12023s	S. e. Typhimurium SL1344	E. coli B REL606	E. coli UTI89	E. coli CFT073	E. coli 55989	S. e. Typhimurium 12023s	S. e. Typhimurium SL1344	E. coli B REL606				vector	EcoKI	EcoCFT_I	EcoRI	EcoRV	EcoCFT_II	EcoPI	RexAB	PifA	Fun/Z	Old	Tin	ΔrfaC	ΔrfaG	wbbL(+)	ΔwecB	E. coli UTI89
	1	6000000	3000000	4000000	800000	2800000	1700000	2300000	4000000	5000000				4300000	2800000	1e-06	2800000						2500000	0	0	0	0	0	1			1	1	0.5	0.666667	0.133333	0.466667	0.283333	0.383333	0.666667	0.833333				0.716667	0.466667	1.66667e-13	0.466667
	2	1300000	1000000	700000	700000	1900000	700000	500000	900000	1200000				1200000	1600000	1e-06	1400000						1400000	0	0	0	0	0	1			2	1	0.769231	0.538462	0.538462	1.46154	0.538462	0.384615	0.692308	0.923077				0.923077	1.23077	7.69231e-13	1.07692
	3	1700000	2300000	800000	1200000	2000000	3000000	700000	1300000	1000000				700000	1700000	1e-06	1400000						1900000	0	0	0	0	0	1			3	1	1.35294	0.470588	0.705882	1.17647	1.76471	0.411765	0.764706	0.588235				0.411765	1	5.88235e-13	0.823529
	4																															4
	5																															5
	6																															6
	7																															7
	8																															8
	9																															9
	10																															10
	11																															11
	12																															12
	13																															13
	14																															14
	15																															15
	16	600000000								700000000													70000000	0	0	0	0	0	1			16	1								1.16667
	17																															17
	18																															18
	19																															19
	20																															20
	21	2000000									1e-06	1900000	1800000																			21	1									5e-13	0.95	0.9
	22	500000									1e-06	1400000	500000																			22	1									2e-12	2.8	1
	23	17000000									1e-06	14000000	18000000																			23	1									5.88235e-14	0.823529	1.05882
	24																															24
Escherichia phage SelmaRatti (Bas34)	experiment #	plaque-forming units (pfu) in a 2.5 µl spot of serial dilutions of phage stock																						lysis observed (yes=1, no=0)							Escherichia phage SelmaRatti (Bas34)	experiment #	efficiency of plating (EOP)
		vector	EcoKI	EcoCFT_I	EcoRI	EcoRV	EcoCFT_II	EcoPI	RexAB	PifA	Fun/Z	Old	Tin	ΔrfaC	ΔrfaG	wbbL(+)	ΔwecB	E. coli UTI89	E. coli CFT073	E. coli 55989	S. e. Typhimurium 12023s	S. e. Typhimurium SL1344	E. coli B REL606	E. coli UTI89	E. coli CFT073	E. coli 55989	S. e. Typhimurium 12023s	S. e. Typhimurium SL1344	E. coli B REL606				vector	EcoKI	EcoCFT_I	EcoRI	EcoRV	EcoCFT_II	EcoPI	RexAB	PifA	Fun/Z	Old	Tin	ΔrfaC	ΔrfaG	wbbL(+)	ΔwecB	E. coli UTI89
	1	170000000	120000000		50000000	150000000	16000000		210000000					15000000	16000000	1e-06	250000000															1	1	0.705882		0.294118	0.882353	0.0941176		1.23529					0.0882353	0.0941176	5.88235e-15	1.47059
	2																															2
	3																															3
	4																															4
	5																															5
	6																															6
	7																															7
	8	160000000	250000000		100000000	120000000	190000000		130000000					100000000	100000000	1e-06	100000000															8	1	1.5625		0.625	0.75	1.1875		0.8125					0.625	0.625	6.25e-15	0.625
	9	20000000								7000000																						9	1								0.35
	10	400000000	400000000	41000000	80000000	800000000	380000000	330000000	700000000	800000000				420000000	380000000	1e-06	520000000						170000000	0	0	0	0	0	1			10	1	1	0.1025	0.2	2	0.95	0.825	1.75	2				1.05	0.95	2.5e-15	1.3
	11	80000000		28000000																			40000000	0	0	0	0	0	1			11	1		0.35
	12	400000000		280000000				260000000																								12	1		0.7				0.65
	13	260000000		300000000				250000000																								13	1		1.15385				0.961538
	14	800000000				500000000	140000000	500000000	300000000	1000000000				1000000000	500000000	1e-06	700000000															14	1				0.625	0.175	0.625	0.375	1.25				1.25	0.625	1.25e-15	0.875
	15																															15
	16	120000000								100000000													110000000	0	0	0	0	0	1			16	1								0.833333
	17																															17
	18																															18
	19																															19
	20																															20
	21	1200000000									1e-06	14000000	290000000																			21	1									8.33333e-16	0.0116667	0.241667
	22	260000000									1e-06	120000000	220000000																			22	1									3.84615e-15	0.461538	0.846154
	23	180000000									1e-06	60000000	140000000																			23	1									5.55556e-15	0.333333	0.777778
	24																															24
Escherichia phage T5	experiment #	plaque-forming units (pfu) in a 2.5 µl spot of serial dilutions of phage stock																						lysis observed (yes=1, no=0)							Escherichia phage T5	experiment #	efficiency of plating (EOP)
		vector	EcoKI	EcoCFT_I	EcoRI	EcoRV	EcoCFT_II	EcoPI	RexAB	PifA	Fun/Z	Old	Tin	ΔrfaC	ΔrfaG	wbbL(+)	ΔwecB	E. coli UTI89	E. coli CFT073	E. coli 55989	S. e. Typhimurium 12023s	S. e. Typhimurium SL1344	E. coli B REL606	E. coli UTI89	E. coli CFT073	E. coli 55989	S. e. Typhimurium 12023s	S. e. Typhimurium SL1344	E. coli B REL606				vector	EcoKI	EcoCFT_I	EcoRI	EcoRV	EcoCFT_II	EcoPI	RexAB	PifA	Fun/Z	Old	Tin	ΔrfaC	ΔrfaG	wbbL(+)	ΔwecB	E. coli UTI89
	1	28000000	26000000		26000000	22000000	17000000		18000000					30000000	28000000	1e-06	29000000															1	1	0.928571		0.928571	0.785714	0.607143		0.642857					1.07143	1	3.57143e-14	1.03571
	2	10000000	8000000		3000000	8000000			7000000					10000000	8000000	1e-06																2	1	0.8		0.3	0.8			0.7					1	0.8	1e-13
	3																															3
	4																															4
	5																															5
	6	10000000	14000000		7000000	21000000			10000000					11000000	10000000	1e-06																6	1	1.4		0.7	2.1			1					1.1	1	1e-13
	7																															7
	8	38000000	35000000		30000000	22000000	37000000		31000000					18000000	38000000	1e-06	40000000															8	1	0.921053		0.789474	0.578947	0.973684		0.815789					0.473684	1	2.63158e-14	1.05263
	9	30000000								32000000																						9	1								1.06667
	10	100000000	170000000	36000000	90000000	80000000	50000000	400000000	140000000	170000000				180000000	120000000	1e-06	120000000						100000000	0	0	0	0	0	1			10	1	1.7	0.36	0.9	0.8	0.5	4	1.4	1.7				1.8	1.2	1e-14	1.2
	11	80000000		30000000																			26000000	0	0	0	0	0	1			11	1		0.375
	12	100000000		70000000				70000000																								12	1		0.7				0.7
	13	80000000		60000000				60000000																								13	1		0.75				0.75
	14																															14
	15																															15
	16	70000000								40000000													80000000	0	0	0	0	0	1			16	1								0.571429
	17																															17
	18																															18
	19																															19
	20																															20
	21	100000000									1e-06	80000000	100000000																			21	1									1e-14	0.8	1
	22	150000000									1e-06	100000000	33000000																			22	1									6.66667e-15	0.666667	0.22
	23	100000000									1e-06	70000000	26000000																			23	1									1e-14	0.7	0.26
	24																															24
Escherichia phage WilhelmHis (Bas35)	experiment #	plaque-forming units (pfu) in a 2.5 µl spot of serial dilutions of phage stock																						lysis observed (yes=1, no=0)							Escherichia phage WilhelmHis (Bas35)	experiment #	efficiency of plating (EOP)
		vector	EcoKI	EcoCFT_I	EcoRI	EcoRV	EcoCFT_II	EcoPI	RexAB	PifA	Fun/Z	Old	Tin	ΔrfaC	ΔrfaG	wbbL(+)	ΔwecB	E. coli UTI89	E. coli CFT073	E. coli 55989	S. e. Typhimurium 12023s	S. e. Typhimurium SL1344	E. coli B REL606	E. coli UTI89	E. coli CFT073	E. coli 55989	S. e. Typhimurium 12023s	S. e. Typhimurium SL1344	E. coli B REL606				vector	EcoKI	EcoCFT_I	EcoRI	EcoRV	EcoCFT_II	EcoPI	RexAB	PifA	Fun/Z	Old	Tin	ΔrfaC	ΔrfaG	wbbL(+)	ΔwecB	E. coli UTI89
	1	30000000	21000000		20000000	15000000	29000000		12000000					1e-06	14000000	1e-06	16000000															1	1	0.7		0.666667	0.5	0.966667		0.4					3.33333e-14	0.466667	3.33333e-14	0.533333
	2	120000000	100000000		140000000	26000000			140000000					1e-06	100000000	1e-06																2	1	0.833333		1.16667	0.216667			1.16667					8.33333e-15	0.833333	8.33333e-15
	3	1300000000	140000000		1400000000	1000000000			1000000000					1e-06	1300000000	1e-06																3	1	0.107692		1.07692	0.769231			0.769231					7.69231e-16	1	7.69231e-16
	4	1000000000	800000000		700000000	150000000	1000000000		800000000					1e-06	1100000000																	4	1	0.8		0.7	0.15	1		0.8					1e-15	1.1
	5																															5
	6	31000000														1e-06		2000000	30000000					1	1	0	0	0	0			6	1														3.22581e-14		0.0645161
	7	500000000												100	50000000	1e-06																7	1												2e-07	0.1	2e-15
	8	26000000	18000000		20000000	14000000	22000000		20000000					1e-06	31000000	1e-06	28000000	4800000	50000000					1	1	0	0	0	0			8	1	0.692308		0.769231	0.538462	0.846154		0.769231					3.84615e-14	1.19231	3.84615e-14	1.07692	0.184615
	9	250000000								140000000																						9	1								0.56
	10	33000000	35000000	17000000	35000000	38000000	25000000	20000000	31000000	35000000				1e-06	36000000	1e-06	31000000	2800000	38000000					1	1	0	0	0	0			10	1	1.06061	0.515152	1.06061	1.15152	0.757576	0.606061	0.939394	1.06061				3.0303e-14	1.09091	3.0303e-14	0.939394	0.0848485
	11	29000000		27000000														15000000	29000000					1	1	0	0	0	0			11	1		0.931034														0.517241
	12	38000000		32000000				25000000																								12	1		0.842105				0.657895
	13	25000000		22000000				21000000																								13	1		0.88				0.84
	14																															14
	15																															15
	16	28000000								28000000																						16	1								1
	17																															17
	18	40000000																2700000	19000000					1	1	0	0	0	0			18	1																0.0675
	19																															19
	20																															20
	21	26000000									1e-06	34000000	1e-06																			21	1									3.84615e-14	1.30769	3.84615e-14
	22	60000000									1e-06	24000000	1e-06																			22	1									1.66667e-14	0.4	1.66667e-14
	23	20000000									1e-06	26000000	1e-06																			23	1									5e-14	1.3	5e-14
	24																															24
Escherichia phage Paracelsus (Bas36)	experiment #	plaque-forming units (pfu) in a 2.5 µl spot of serial dilutions of phage stock																						lysis observed (yes=1, no=0)							Escherichia phage Paracelsus (Bas36)	experiment #	efficiency of plating (EOP)
		vector	EcoKI	EcoCFT_I	EcoRI	EcoRV	EcoCFT_II	EcoPI	RexAB	PifA	Fun/Z	Old	Tin	ΔrfaC	ΔrfaG	wbbL(+)	ΔwecB	E. coli UTI89	E. coli CFT073	E. coli 55989	S. e. Typhimurium 12023s	S. e. Typhimurium SL1344	E. coli B REL606	E. coli UTI89	E. coli CFT073	E. coli 55989	S. e. Typhimurium 12023s	S. e. Typhimurium SL1344	E. coli B REL606				vector	EcoKI	EcoCFT_I	EcoRI	EcoRV	EcoCFT_II	EcoPI	RexAB	PifA	Fun/Z	Old	Tin	ΔrfaC	ΔrfaG	wbbL(+)	ΔwecB	E. coli UTI89
	1	70000000	70000000		50000000	40000000	40000000		20000000					1e-06	80000000	1e-06	70000000															1	1	1		0.714286	0.571429	0.571429		0.285714					1.42857e-14	1.14286	1.42857e-14	1
	2	160000000	150000000		130000000	100000000			140000000					1e-06	120000000	1e-06																2	1	0.9375		0.8125	0.625			0.875					6.25e-15	0.75	6.25e-15
	3																															3
	4																															4
	5																															5
	6	1200000000	1400000000		1000000000	280000000			1200000000					1e-06	1100000000	1e-06		140000000						1	1	0	0	0	0			6	1	1.16667		0.833333	0.233333			1					8.33333e-16	0.916667	8.33333e-16		0.116667
	7	33000000																9000000						1	1	0	0	0	0			7	1																0.272727
	8	35000000	38000000		30000000	19000000	30000000		34000000					1e-06	35000000	1e-06	28000000															8	1	1.08571		0.857143	0.542857	0.857143		0.971429					2.85714e-14	1	2.85714e-14	0.8
	9	310000000								140000000																						9	1								0.451613
	10	42000000	36000000	17000000	42000000	40000000	43000000	36000000	41000000	50000000				1e-06	60000000	1e-06	38000000	3600000						1	1	0	0	0	0			10	1	0.857143	0.404762	1	0.952381	1.02381	0.857143	0.97619	1.19048				2.38095e-14	1.42857	2.38095e-14	0.904762	0.0857143
	11	36000000		30000000														18000000						1	1	0	0	0	0			11	1		0.833333														0.5
	12	32000000		21000000				41000000																								12	1		0.65625				1.28125
	13	30000000		32000000				29000000																								13	1		1.06667				0.966667
	14																															14
	15																															15
	16	23000000								28000000																						16	1								1.21739
	17																															17
	18	50000000																2900000						1	1	0	0	0	0			18	1																0.058
	19																															19
	20																															20
	21	90000000									1e-06	41000000	1e-06																			21	1									1.11111e-14	0.455556	1.11111e-14
	22	70000000									1e-06	120000000	1e-06																			22	1									1.42857e-14	1.71429	1.42857e-14
	23	80000000									1e-06	110000000	1e-06																			23	1									1.25e-14	1.375	1.25e-14
	24																															24
Escherichia phage KarlGJung (Bas37)	experiment #	plaque-forming units (pfu) in a 2.5 µl spot of serial dilutions of phage stock																						lysis observed (yes=1, no=0)							Escherichia phage KarlGJung (Bas37)	experiment #	efficiency of plating (EOP)
		vector	EcoKI	EcoCFT_I	EcoRI	EcoRV	EcoCFT_II	EcoPI	RexAB	PifA	Fun/Z	Old	Tin	ΔrfaC	ΔrfaG	wbbL(+)	ΔwecB	E. coli UTI89	E. coli CFT073	E. coli 55989	S. e. Typhimurium 12023s	S. e. Typhimurium SL1344	E. coli B REL606	E. coli UTI89	E. coli CFT073	E. coli 55989	S. e. Typhimurium 12023s	S. e. Typhimurium SL1344	E. coli B REL606				vector	EcoKI	EcoCFT_I	EcoRI	EcoRV	EcoCFT_II	EcoPI	RexAB	PifA	Fun/Z	Old	Tin	ΔrfaC	ΔrfaG	wbbL(+)	ΔwecB	E. coli UTI89
	1	18000000	25000000		21000000	13000000	17000000		14000000					1e-06	14000000	1e-06	15000000															1	1	1.38889		1.16667	0.722222	0.944444		0.777778					5.55556e-14	0.777778	5.55556e-14	0.833333
	2																															2
	3																															3
	4																															4
	5																															5
	6																															6
	7	29000000																	50000000					1	1	0	0	0	0			7	1
	8	20000000	24000000		25000000	24000000	20000000		25000000					1e-06	20000000	1e-06	15000000															8	1	1.2		1.25	1.2	1		1.25					5e-14	1	5e-14	0.75
	9	32000000								31000000																						9	1								0.96875
	10	23000000	22000000	16000000	26000000	19000000	26000000	18000000	19000000	14000000				1e-06	19000000	1e-06	29000000		31000000					1	1	0	0	0	0			10	1	0.956522	0.695652	1.13043	0.826087	1.13043	0.782609	0.826087	0.608696				4.34783e-14	0.826087	4.34783e-14	1.26087
	11	18000000		17000000															18000000					1	1	0	0	0	0			11	1		0.944444
	12	25000000		15000000				18000000																								12	1		0.6				0.72
	13	22000000		19000000				15000000																								13	1		0.863636				0.681818
	14																															14
	15																															15
	16	26000000								25000000																						16	1								0.961538
	17																															17
	18	15000000																	17000000					1	1	0	0	0	0			18	1
	19																															19
	20																															20
	21	17000000									1e-06	18000000	1e-06																			21	1									5.88235e-14	1.05882	5.88235e-14
	22	23000000									1e-06	21000000	1e-06																			22	1									4.34783e-14	0.913043	4.34783e-14
	23	17000000									1e-06	18000000	1e-06																			23	1									5.88235e-14	1.05882	5.88235e-14
	24																															24
Escherichia phage AugustSocin (Bas38)	experiment #	plaque-forming units (pfu) in a 2.5 µl spot of serial dilutions of phage stock																						lysis observed (yes=1, no=0)							Escherichia phage AugustSocin (Bas38)	experiment #	efficiency of plating (EOP)
		vector	EcoKI	EcoCFT_I	EcoRI	EcoRV	EcoCFT_II	EcoPI	RexAB	PifA	Fun/Z	Old	Tin	ΔrfaC	ΔrfaG	wbbL(+)	ΔwecB	E. coli UTI89	E. coli CFT073	E. coli 55989	S. e. Typhimurium 12023s	S. e. Typhimurium SL1344	E. coli B REL606	E. coli UTI89	E. coli CFT073	E. coli 55989	S. e. Typhimurium 12023s	S. e. Typhimurium SL1344	E. coli B REL606				vector	EcoKI	EcoCFT_I	EcoRI	EcoRV	EcoCFT_II	EcoPI	RexAB	PifA	Fun/Z	Old	Tin	ΔrfaC	ΔrfaG	wbbL(+)	ΔwecB	E. coli UTI89
	1	70000000	80000000		60000000	5000000	50000000		70000000					1e-06	16000000	800000	25000000															1	1	1.14286		0.857143	0.0714286	0.714286		1					1.42857e-14	0.228571	0.0114286	0.357143
	2																															2
	3																															3
	4																															4
	5	80000000				9000000								1e-06	500000																	5	1				0.1125								1.25e-14	0.00625
	6	50000000	70000000		50000000	10000000			70000000					1e-06	32000000	2000000																6	1	1.4		1	0.2			1.4					2e-14	0.64	0.04
	7	150000000														3000000																7	1														0.02
	8	20000000	24000000		21000000	2700000	31000000		30000000					1e-06	16000000	1500000	12000000															8	1	1.2		1.05	0.135	1.55		1.5					5e-14	0.8	0.075	0.6
	9	26000000								25000000																						9	1								0.961538
	10	30000000	50000000	20000000	30000000	2500000	36000000	20000000	28000000	31000000				1e-06	21000000	1000000	23000000						15000000	1	0	0	0	0	1			10	1	1.66667	0.666667	1	0.0833333	1.2	0.666667	0.933333	1.03333				3.33333e-14	0.7	0.0333333	0.766667
	11	11000000		14000000																			3000000	1	0	0	0	0	1			11	1		1.27273
	12	30000000		24000000				30000000																								12	1		0.8				1
	13	34000000		30000000				26000000																								13	1		0.882353				0.764706
	14	26000000				1600000	30000000	25000000	50000000	30000000				1e-06	19000000	400000	8000000															14	1				0.0615385	1.15385	0.961538	1.92308	1.15385				3.84615e-14	0.730769	0.0153846	0.307692
	15																															15
	16	29000000								20000000													8000000	1	0	0	0	0	1			16	1								0.689655
	17																															17
	18																															18
	19																															19
	20																															20
	21	16000000									1e-06	9000000	1e-06																			21	1									6.25e-14	0.5625	6.25e-14
	22	70000000									1e-06	70000000	1e-06																			22	1									1.42857e-14	1	1.42857e-14
	23	90000000									1e-06	29000000																				23	1									1.11111e-14	0.322222
	24	2300000									1e-06	2800000	1e-06																			24	1									4.34783e-13	1.21739	4.34783e-13
Escherichia phage FriedrichMiescher (Bas39)	experiment #	plaque-forming units (pfu) in a 2.5 µl spot of serial dilutions of phage stock																						lysis observed (yes=1, no=0)							Escherichia phage FriedrichMiescher (Bas39)	experiment #	efficiency of plating (EOP)
		vector	EcoKI	EcoCFT_I	EcoRI	EcoRV	EcoCFT_II	EcoPI	RexAB	PifA	Fun/Z	Old	Tin	ΔrfaC	ΔrfaG	wbbL(+)	ΔwecB	E. coli UTI89	E. coli CFT073	E. coli 55989	S. e. Typhimurium 12023s	S. e. Typhimurium SL1344	E. coli B REL606	E. coli UTI89	E. coli CFT073	E. coli 55989	S. e. Typhimurium 12023s	S. e. Typhimurium SL1344	E. coli B REL606				vector	EcoKI	EcoCFT_I	EcoRI	EcoRV	EcoCFT_II	EcoPI	RexAB	PifA	Fun/Z	Old	Tin	ΔrfaC	ΔrfaG	wbbL(+)	ΔwecB	E. coli UTI89
	1	22000000	19000000		15000000	14000000	15000000		12000000					7000000	20000000	1e-06	7000000															1	1	0.863636		0.681818	0.636364	0.681818		0.545455					0.318182	0.909091	4.54545e-14	0.318182
	2	150000000	140000000		120000000	120000000			160000000					20000000	140000000	1e-06																2	1	0.933333		0.8	0.8			1.06667					0.133333	0.933333	6.66667e-15
	3	700000000	1000000000		800000000	100000000			800000000					120000000	600000000	1e-06																3	1	1.42857		1.14286	0.142857			1.14286					0.171429	0.857143	1.42857e-15
	4	200000000	290000000		220000000	140000000	200000000		230000000					290000000	140000000	1e-06																4	1	1.45		1.1	0.7	1		1.15					1.45	0.7	5e-15
	5	20000000												15000000																		5	1												0.75
	6	20000000	16000000		20000000	40000000			16000000					12000000	19000000	1e-06																6	1	0.8		1	2			0.8					0.6	0.95	5e-14
	7	45000000																														7	1
	8	15000000	16000000		14000000	15000000	17000000		14000000					9000000	20000000	1e-06	16000000															8	1	1.06667		0.933333	1	1.13333		0.933333					0.6	1.33333	6.66667e-14	1.06667
	9	180000000								190000000																						9	1								1.05556
	10	28000000	30000000	15000000	38000000	30000000	30000000	19000000	26000000	20000000				28000000	40000000	1e-06	25000000							0	0	1	0	0	0			10	1	1.07143	0.535714	1.35714	1.07143	1.07143	0.678571	0.928571	0.714286				1	1.42857	3.57143e-14	0.892857
	11	26000000		26000000																				0	0	1	0	0	0			11	1		1
	12	22000000		24000000				31000000																								12	1		1.09091				1.40909
	13	20000000		24000000				25000000																								13	1		1.2				1.25
	14																															14
	15																															15
	16	25000000								25000000														0	0	1	0	0	0			16	1								1
	17																															17
	18	30000000																														18	1
	19																															19
	20																															20
	21	29000000									1e-06	28000000	8000000																			21	1									3.44828e-14	0.965517	0.275862
	22	60000000									1e-06	23000000	1900000																			22	1									1.66667e-14	0.383333	0.0316667
	23	60000000									1e-06	20000000	3500000																			23	1									1.66667e-14	0.333333	0.0583333
	24																															24
Escherichia phage FelixPlatter (Bas40)	experiment #	plaque-forming units (pfu) in a 2.5 µl spot of serial dilutions of phage stock																						lysis observed (yes=1, no=0)							Escherichia phage FelixPlatter (Bas40)	experiment #	efficiency of plating (EOP)
		vector	EcoKI	EcoCFT_I	EcoRI	EcoRV	EcoCFT_II	EcoPI	RexAB	PifA	Fun/Z	Old	Tin	ΔrfaC	ΔrfaG	wbbL(+)	ΔwecB	E. coli UTI89	E. coli CFT073	E. coli 55989	S. e. Typhimurium 12023s	S. e. Typhimurium SL1344	E. coli B REL606	E. coli UTI89	E. coli CFT073	E. coli 55989	S. e. Typhimurium 12023s	S. e. Typhimurium SL1344	E. coli B REL606				vector	EcoKI	EcoCFT_I	EcoRI	EcoRV	EcoCFT_II	EcoPI	RexAB	PifA	Fun/Z	Old	Tin	ΔrfaC	ΔrfaG	wbbL(+)	ΔwecB	E. coli UTI89
	1																															1
	2																															2
	3																															3
	4																															4
	5																															5
	6																															6
	7	310000000			200000000	230000000											240000000															7	1			0.645161	0.741935											0.774194
	8	2400000			2300000	2800000											2200000															8	1			0.958333	1.16667											0.916667
	9																															9
	10	3000000	3100000	3100000	1800000	2100000	3000000	3000000	3800000	2400000				1600000	2500000	1e-06	2000000							0	0	0	0	0	0			10	1	1.03333	1.03333	0.6	0.7	1	1	1.26667	0.8				0.533333	0.833333	3.33333e-13	0.666667
	11	3200000		2000000																				0	0	0	0	0	0			11	1		0.625
	12	2100000		1500000				1300000																								12	1		0.714286				0.619048
	13	1600000		1400000				700000																								13	1		0.875				0.4375
	14																															14
	15																															15
	16	1900000								1500000														0	0	0	0	0	0			16	1								0.789474
	17	1000000	1000000	700000	1100000	1100000	1200000	1300000						500000	1700000	1e-06	900000							0	0	0	0	0	0			17	1	1	0.7	1.1	1.1	1.2	1.3						0.5	1.7	1e-12	0.9
	18																															18
	19	1000000	1500000		1700000	1800000	1500000		400000	1900000				800000	1200000	1e-06								0	0	0	0	0	0			19	1	1.5		1.7	1.8	1.5		0.4	1.9				0.8	1.2	1e-12
	20	1200000							1000000																							20	1							0.833333
	21	1500000									1e-06	1200000	1e-06																			21	1									6.66667e-13	0.8	6.66667e-13
	22	1300000									1e-06	1500000	1e-06																			22	1									7.69231e-13	1.15385	7.69231e-13
	23	1600000									1e-06	2400000	1e-06																			23	1									6.25e-13	1.5	6.25e-13
	24	170000									1e-06	170000	1e-06																			24	1									5.88235e-12	1	5.88235e-12
Escherichia phage FriedrichZschokke (Bas41)	experiment #	plaque-forming units (pfu) in a 2.5 µl spot of serial dilutions of phage stock																						lysis observed (yes=1, no=0)							Escherichia phage FriedrichZschokke (Bas41)	experiment #	efficiency of plating (EOP)
		vector	EcoKI	EcoCFT_I	EcoRI	EcoRV	EcoCFT_II	EcoPI	RexAB	PifA	Fun/Z	Old	Tin	ΔrfaC	ΔrfaG	wbbL(+)	ΔwecB	E. coli UTI89	E. coli CFT073	E. coli 55989	S. e. Typhimurium 12023s	S. e. Typhimurium SL1344	E. coli B REL606	E. coli UTI89	E. coli CFT073	E. coli 55989	S. e. Typhimurium 12023s	S. e. Typhimurium SL1344	E. coli B REL606				vector	EcoKI	EcoCFT_I	EcoRI	EcoRV	EcoCFT_II	EcoPI	RexAB	PifA	Fun/Z	Old	Tin	ΔrfaC	ΔrfaG	wbbL(+)	ΔwecB	E. coli UTI89
	1																															1
	2																															2
	3																															3
	4	3200000															1400000							1	0	0	0	0	0			4	1															0.4375
	5																															5
	6																															6
	7																															7
	8																															8
	9																															9
	10	2000000	2100000	2000000	1200000	1900000	1000000	1200000	1800000	1500000				900000	2000000	1e-06	1000000							1	0	0	0	0	0			10	1	1.05	1	0.6	0.95	0.5	0.6	0.9	0.75				0.45	1	5e-13	0.5
	11	1500000		2200000																				1	0	0	0	0	0			11	1		1.46667
	12	2500000		2100000				2500000																								12	1		0.84				1
	13	2000000		2400000				1700000																								13	1		1.2				0.85
	14																															14
	15																															15
	16	3500000								1200000														1	0	0	0	0	0			16	1								0.342857
	17	8000000	4000000	5000000	3800000	4000000	1900000	11000000						800000	5000000	1e-06	4000000							1	0	0	0	0	0			17	1	0.5	0.625	0.475	0.5	0.2375	1.375						0.1	0.625	1.25e-13	0.5
	18																															18
	19	2200000	1900000		2900000	2300000	2900000		120000	2100000				1500000	2500000	1e-06								1	0	0	0	0	0			19	1	0.863636		1.31818	1.04545	1.31818		0.0545455	0.954545				0.681818	1.13636	4.54545e-13
	20	1500000							1900000																							20	1							1.26667
	21	2500000									290000	8000000	180000																			21	1									0.116	3.2	0.072
	22	9000000									220000	12000000	80000																			22	1									0.0244444	1.33333	0.00888889
	23	7000000									900000	9000000	90000																			23	1									0.128571	1.28571	0.0128571
	24	200000									10000	190000	3300																			24	1									0.05	0.95	0.0165
Escherichia phage AndreasVesalius (Bas42)	experiment #	plaque-forming units (pfu) in a 2.5 µl spot of serial dilutions of phage stock																						lysis observed (yes=1, no=0)							Escherichia phage AndreasVesalius (Bas42)	experiment #	efficiency of plating (EOP)
		vector	EcoKI	EcoCFT_I	EcoRI	EcoRV	EcoCFT_II	EcoPI	RexAB	PifA	Fun/Z	Old	Tin	ΔrfaC	ΔrfaG	wbbL(+)	ΔwecB	E. coli UTI89	E. coli CFT073	E. coli 55989	S. e. Typhimurium 12023s	S. e. Typhimurium SL1344	E. coli B REL606	E. coli UTI89	E. coli CFT073	E. coli 55989	S. e. Typhimurium 12023s	S. e. Typhimurium SL1344	E. coli B REL606				vector	EcoKI	EcoCFT_I	EcoRI	EcoRV	EcoCFT_II	EcoPI	RexAB	PifA	Fun/Z	Old	Tin	ΔrfaC	ΔrfaG	wbbL(+)	ΔwecB	E. coli UTI89
	1	1200000	1400000		2000000	1000000	1000000		1200000					500000	1200000	1e-06	1500000															1	1	1.16667		1.66667	0.833333	0.833333		1					0.416667	1	8.33333e-13	1.25
	2	1200000	1100000		1600000	1200000			2100000					500000	1000000	1e-06																2	1	0.916667		1.33333	1			1.75					0.416667	0.833333	8.33333e-13
	3																															3
	4																															4
	5																															5
	6	130000000	150000000		160000000	120000000			150000000					120000000	180000000	1e-06																6	1	1.15385		1.23077	0.923077			1.15385					0.923077	1.38462	7.69231e-15
	7																															7
	8	220000	180000		150000	190000	200000		160000					80000	140000	1e-06	140000															8	1	0.818182		0.681818	0.863636	0.909091		0.727273					0.363636	0.636364	4.54545e-12	0.636364
	9	9000000								10000000																						9	1								1.11111
	10	19000000	25000000	10000000	20000000	21000000	12000000	15000000	20000000	15000000				1900000	10000000	1e-06	12000000							0	0	0	0	0	0			10	1	1.31579	0.526316	1.05263	1.10526	0.631579	0.789474	1.05263	0.789474				0.1	0.526316	5.26316e-14	0.631579
	11	16000000		17000000																				0	0	0	0	0	0			11	1		1.0625
	12	24000000		12000000				11000000																								12	1		0.5				0.458333
	13	24000000		15000000				5000000																								13	1		0.625				0.208333
	14																															14
	15																															15
	16	12000000								5000000														0	0	0	0	0	0			16	1								0.416667
	17																															17
	18																															18
	19																															19
	20																															20
	21	18000000									1e-06	15000000	1e-06																			21	1									5.55556e-14	0.833333	5.55556e-14
	22	25000000									1e-06	20000000	1e-06																			22	1									4e-14	0.8	4e-14
	23	14000000									1e-06	23000000	1e-06																			23	1									7.14286e-14	1.64286	7.14286e-14
	24																															24
Escherichia phage TadeuszReichstein (Bas43)	experiment #	plaque-forming units (pfu) in a 2.5 µl spot of serial dilutions of phage stock																						lysis observed (yes=1, no=0)							Escherichia phage TadeuszReichstein (Bas43)	experiment #	efficiency of plating (EOP)
		vector	EcoKI	EcoCFT_I	EcoRI	EcoRV	EcoCFT_II	EcoPI	RexAB	PifA	Fun/Z	Old	Tin	ΔrfaC	ΔrfaG	wbbL(+)	ΔwecB	E. coli UTI89	E. coli CFT073	E. coli 55989	S. e. Typhimurium 12023s	S. e. Typhimurium SL1344	E. coli B REL606	E. coli UTI89	E. coli CFT073	E. coli 55989	S. e. Typhimurium 12023s	S. e. Typhimurium SL1344	E. coli B REL606				vector	EcoKI	EcoCFT_I	EcoRI	EcoRV	EcoCFT_II	EcoPI	RexAB	PifA	Fun/Z	Old	Tin	ΔrfaC	ΔrfaG	wbbL(+)	ΔwecB	E. coli UTI89
	1	2000000	1500000		1800000	1600000	2000000		1500000					1000000	1400000	1e-06	1300000															1	1	0.75		0.9	0.8	1		0.75					0.5	0.7	5e-13	0.65
	2	1500000	2400000		2000000	1900000			3000000					1e-06	1300000	1e-06																2	1	1.6		1.33333	1.26667			2					6.66667e-13	0.866667	6.66667e-13
	3																															3
	4	5000000															3000000							0	0	1	0	0	0			4	1															0.6
	5																															5
	6	1200000	1200000		2000000	2200000			2100000					1400000	1200000	1e-06																6	1	1		1.66667	1.83333			1.75					1.16667	1	8.33333e-13
	7																															7
	8	1800000	2100000		2000000	2500000	2900000		2000000					1300000	2200000	1e-06	1400000															8	1	1.16667		1.11111	1.38889	1.61111		1.11111					0.722222	1.22222	5.55556e-13	0.777778
	9	1300000								1700000																						9	1								1.30769
	10	5000000	5000000	1900000	6000000	7000000	1900000	1600000	3000000	4000000				1500000	3100000	1e-06	2500000							0	0	1	0	0	0			10	1	1	0.38	1.2	1.4	0.38	0.32	0.6	0.8				0.3	0.62	2e-13	0.5
	11	3000000		3400000																				0	0	1	0	0	0			11	1		1.13333
	12	10000000		35000000				7000000																								12	1		3.5				0.7
	13	3100000		2000000				1600000																								13	1		0.645161				0.516129
	14																															14
	15																															15
	16	1600000								1800000														0	0	1	0	0	0			16	1								1.125
	17																															17
	18																															18
	19																															19
	20																															20
	21	3000000									1e-06	2300000	330000																			21	1									3.33333e-13	0.766667	0.11
	22	2900000									1e-06	2300000	230000																			22	1									3.44828e-13	0.793103	0.0793103
	23	2200000									1e-06	2300000	190000																			23	1									4.54545e-13	1.04545	0.0863636
	24																															24
Escherichia phage AdolfPortmann (Bas44)	experiment #	plaque-forming units (pfu) in a 2.5 µl spot of serial dilutions of phage stock																						lysis observed (yes=1, no=0)							Escherichia phage AdolfPortmann (Bas44)	experiment #	efficiency of plating (EOP)
		vector	EcoKI	EcoCFT_I	EcoRI	EcoRV	EcoCFT_II	EcoPI	RexAB	PifA	Fun/Z	Old	Tin	ΔrfaC	ΔrfaG	wbbL(+)	ΔwecB	E. coli UTI89	E. coli CFT073	E. coli 55989	S. e. Typhimurium 12023s	S. e. Typhimurium SL1344	E. coli B REL606	E. coli UTI89	E. coli CFT073	E. coli 55989	S. e. Typhimurium 12023s	S. e. Typhimurium SL1344	E. coli B REL606				vector	EcoKI	EcoCFT_I	EcoRI	EcoRV	EcoCFT_II	EcoPI	RexAB	PifA	Fun/Z	Old	Tin	ΔrfaC	ΔrfaG	wbbL(+)	ΔwecB	E. coli UTI89
	1	31000000	20000000		19000000	15000000	19000000		16000000					11000000	16000000	1e-06	13000000															1	1	0.645161		0.612903	0.483871	0.612903		0.516129					0.354839	0.516129	3.22581e-14	0.419355
	2	15000000	14000000		14000000	11000000			11000000					1e-06	12000000	1e-06																2	1	0.933333		0.933333	0.733333			0.733333					6.66667e-14	0.8	6.66667e-14
	3																															3
	4	12000000	12000000		19000000	14000000	14000000		16000000					7000000	9000000	1e-06	11000000															4	1	1		1.58333	1.16667	1.16667		1.33333					0.583333	0.75	8.33333e-14	0.916667
	5																															5
	6	12000000	14000000		15000000	12000000			14000000					10000000	14000000	1e-06																6	1	1.16667		1.25	1			1.16667					0.833333	1.16667	8.33333e-14
	7																															7
	8	16000000	20000000		13000000	18000000	12000000		14000000					11000000	19000000	1e-06	18000000															8	1	1.25		0.8125	1.125	0.75		0.875					0.6875	1.1875	6.25e-14	1.125
	9	250000000								90000000																						9	1								0.36
	10	26000000	12000000	15000000	20000000	15000000	23000000	20000000	26000000	20000000				10000000	26000000	1e-06	24000000						28000	0	0	0	0	0	1			10	1	0.461538	0.576923	0.769231	0.576923	0.884615	0.769231	1	0.769231				0.384615	1	3.84615e-14	0.923077
	11	11000000		16000000																			16000	0	0	0	0	0	1			11	1		1.45455
	12	20000000		14000000				16000000																								12	1		0.7				0.8
	13	25000000		22000000				12000000																								13	1		0.88				0.48
	14																															14
	15																															15
	16	12000000								12000000													18000	0	0	0	0	0	1			16	1								1
	17																															17
	18																															18
	19																															19
	20																															20
	21	20000000									1e-06	12000000	1000000																			21	1									5e-14	0.6	0.05
	22	21000000									1e-06	17000000	1000000																			22	1									4.7619e-14	0.809524	0.047619
	23	12000000									1e-06	17000000	370000																			23	1									8.33333e-14	1.41667	0.0308333
	24																															24
Escherichia phage PaulHMueller (Bas45)	experiment #	plaque-forming units (pfu) in a 2.5 µl spot of serial dilutions of phage stock																						lysis observed (yes=1, no=0)							Escherichia phage PaulHMueller (Bas45)	experiment #	efficiency of plating (EOP)
		vector	EcoKI	EcoCFT_I	EcoRI	EcoRV	EcoCFT_II	EcoPI	RexAB	PifA	Fun/Z	Old	Tin	ΔrfaC	ΔrfaG	wbbL(+)	ΔwecB	E. coli UTI89	E. coli CFT073	E. coli 55989	S. e. Typhimurium 12023s	S. e. Typhimurium SL1344	E. coli B REL606	E. coli UTI89	E. coli CFT073	E. coli 55989	S. e. Typhimurium 12023s	S. e. Typhimurium SL1344	E. coli B REL606				vector	EcoKI	EcoCFT_I	EcoRI	EcoRV	EcoCFT_II	EcoPI	RexAB	PifA	Fun/Z	Old	Tin	ΔrfaC	ΔrfaG	wbbL(+)	ΔwecB	E. coli UTI89
	1	7000000	5000000	4000000	7000000	3000000	10000000	5000000	4000000	5000000				1000000	7000000	1e-06	7000000						4000000	0	0	0	0	0	1			1	1	0.714286	0.571429	1	0.428571	1.42857	0.714286	0.571429	0.714286				0.142857	1	1.42857e-13	1
	2	5000000	4000000	2700000	4000000	4000000	10000000	20000000	5000000	4000000				1800000	4000000	1e-06	3000000						7000000	0	0	0	0	0	1			2	1	0.8	0.54	0.8	0.8	2	4	1	0.8				0.36	0.8	2e-13	0.6
	3	5000000	4000000	3000000	4000000	3000000	2400000	4000000	3000000	5000000				1000000	3000000	1e-06	2800000						2400000	0	0	0	0	0	1			3	1	0.8	0.6	0.8	0.6	0.48	0.8	0.6	1				0.2	0.6	2e-13	0.56
	4	5000000	5000000	4000000	5000000	3000000	8000000	5000000	3000000	6000000				500000	4000000	1e-06	2500000						4000000	0	0	0	0	0	1			4	1	1	0.8	1	0.6	1.6	1	0.6	1.2				0.1	0.8	2e-13	0.5
	5																															5
	6																															6
	7																															7
	8																															8
	9																															9
	10																															10
	11																															11
	12																															12
	13																															13
	14																															14
	15																															15
	16																															16
	17																															17
	18																															18
	19																															19
	20																															20
	21	2100000									1e-06	1600000	1e-06																			21	1									4.7619e-13	0.761905	4.7619e-13
	22	3100000									1e-06	3000000	1e-06																			22	1									3.22581e-13	0.967742	3.22581e-13
	23	2500000									1e-06	7000000	1e-06																			23	1									4e-13	2.8	4e-13
	24																															24
Escherichia phage T2	experiment #	plaque-forming units (pfu) in a 2.5 µl spot of serial dilutions of phage stock																						lysis observed (yes=1, no=0)							Escherichia phage T2	experiment #	efficiency of plating (EOP)
		vector	EcoKI	EcoCFT_I	EcoRI	EcoRV	EcoCFT_II	EcoPI	RexAB	PifA	Fun/Z	Old	Tin	ΔrfaC	ΔrfaG	wbbL(+)	ΔwecB	E. coli UTI89	E. coli CFT073	E. coli 55989	S. e. Typhimurium 12023s	S. e. Typhimurium SL1344	E. coli B REL606	E. coli UTI89	E. coli CFT073	E. coli 55989	S. e. Typhimurium 12023s	S. e. Typhimurium SL1344	E. coli B REL606				vector	EcoKI	EcoCFT_I	EcoRI	EcoRV	EcoCFT_II	EcoPI	RexAB	PifA	Fun/Z	Old	Tin	ΔrfaC	ΔrfaG	wbbL(+)	ΔwecB	E. coli UTI89
	1	21000000	17000000	18000000	12000000	800000	40000000	18000000	15000000	16000000				12000000	26000000	1e-06	11000000						50000000	0	0	0	0	0	1			1	1	0.809524	0.857143	0.571429	0.0380952	1.90476	0.857143	0.714286	0.761905				0.571429	1.2381	4.7619e-14	0.52381
	2	40000000	50000000	40000000	70000000	400000	30000000	60000000	12000000	70000000				40000000	100000000	1e-06	13000000						50000000	0	0	0	0	0	1			2	1	1.25	1	1.75	0.01	0.75	1.5	0.3	1.75				1	2.5	2.5e-14	0.325
	3	70000000	50000000	40000000	70000000	2300000	50000000	13000000	38000000	50000000				5000000	40000000	1e-06	16000000						50000000	0	0	0	0	0	1			3	1	0.714286	0.571429	1	0.0328571	0.714286	0.185714	0.542857	0.714286				0.0714286	0.571429	1.42857e-14	0.228571
	4																															4
	5																															5
	6																															6
	7																															7
	8																															8
	9																															9
	10																															10
	11																															11
	12																															12
	13																															13
	14																															14
	15																															15
	16																															16
	17																															17
	18																															18
	19																															19
	20																															20
	21	24000000									1e-06	24000000	1e-06																			21	1									4.16667e-14	1	4.16667e-14
	22	14000000									1e-06	8000000	1e-06																			22	1									7.14286e-14	0.571429	7.14286e-14
	23	80000000									1e-06	28000000	1e-06																			23	1									1.25e-14	0.35	1.25e-14
	24																															24
Escherichia phage T4D	experiment #	plaque-forming units (pfu) in a 2.5 µl spot of serial dilutions of phage stock																						lysis observed (yes=1, no=0)							Escherichia phage T4D	experiment #	efficiency of plating (EOP)
		vector	EcoKI	EcoCFT_I	EcoRI	EcoRV	EcoCFT_II	EcoPI	RexAB	PifA	Fun/Z	Old	Tin	ΔrfaC	ΔrfaG	wbbL(+)	ΔwecB	E. coli UTI89	E. coli CFT073	E. coli 55989	S. e. Typhimurium 12023s	S. e. Typhimurium SL1344	E. coli B REL606	E. coli UTI89	E. coli CFT073	E. coli 55989	S. e. Typhimurium 12023s	S. e. Typhimurium SL1344	E. coli B REL606				vector	EcoKI	EcoCFT_I	EcoRI	EcoRV	EcoCFT_II	EcoPI	RexAB	PifA	Fun/Z	Old	Tin	ΔrfaC	ΔrfaG	wbbL(+)	ΔwecB	E. coli UTI89
	1	7000000	8000000		5000000	4000000	8000000							1000000	7000000	1e-06	7000000															1	1	1.14286		0.714286	0.571429	1.14286							0.142857	1	1.42857e-13	1
	2	180000000	120000000		160000000	120000000								80000000	130000000	1e-06																2	1	0.666667		0.888889	0.666667								0.444444	0.722222	5.55556e-15
	3	800000000	1200000000		600000000	700000000								700000000	900000000	1e-06																3	1	1.5		0.75	0.875								0.875	1.125	1.25e-15
	4	800000000	1100000000		1300000000	1100000000	600000000							390000000	1000000000	1e-06																4	1	1.375		1.625	1.375	0.75							0.4875	1.25	1.25e-15
	5	16000000	10000000		15000000	20000000								1000000	12000000	1e-06																5	1	0.625		0.9375	1.25								0.0625	0.75	6.25e-14
	6																															6
	7																															7
	8	3500000	2000000		3600000	2000000	5000000		1000000					2100000	12000000	1e-06	5000000															8	1	0.571429		1.02857	0.571429	1.42857		0.285714					0.6	3.42857	2.85714e-13	1.42857
	9	100000000								150000000																						9	1								1.5
	10	140000000	100000000	160000000	60000000	70000000	100000000	70000000	130000000	150000000				70000000	70000000	1e-06	50000000						100000000	1	1	0	0	0	1			10	1	0.714286	1.14286	0.428571	0.5	0.714286	0.5	0.928571	1.07143				0.5	0.5	7.14286e-15	0.357143
	11	70000000		80000000																			25000000	1	1	0	0	0	1			11	1		1.14286
	12	110000000		100000000				80000000																								12	1		0.909091				0.727273
	13	45000000		50000000				50000000																								13	1		1.11111				1.11111
	14	80000000				40000000	50000000	70000000	60000000	50000000				28000000	80000000	1e-06	60000000															14	1				0.5	0.625	0.875	0.75	0.625				0.35	1	1.25e-14	0.75
	15																															15
	16	90000000								50000000													120000000	1	1	0	0	0	1			16	1								0.555556
	17																															17
	18	80000000																														18	1
	19																															19
	20																															20
	21	140000000									1e-06	130000000	1900000																			21	1									7.14286e-15	0.928571	0.0135714
	22	110000000									1e-06	110000000	1200000																			22	1									9.09091e-15	1	0.0109091
	23	190000000									1e-06	48000000	1500000																			23	1									5.26316e-15	0.252632	0.00789474
	24	26000000									1e-06	10000000	500000																			24	1									3.84615e-14	0.384615	0.0192308
Escherichia phage T6	experiment #	plaque-forming units (pfu) in a 2.5 µl spot of serial dilutions of phage stock																						lysis observed (yes=1, no=0)							Escherichia phage T6	experiment #	efficiency of plating (EOP)
		vector	EcoKI	EcoCFT_I	EcoRI	EcoRV	EcoCFT_II	EcoPI	RexAB	PifA	Fun/Z	Old	Tin	ΔrfaC	ΔrfaG	wbbL(+)	ΔwecB	E. coli UTI89	E. coli CFT073	E. coli 55989	S. e. Typhimurium 12023s	S. e. Typhimurium SL1344	E. coli B REL606	E. coli UTI89	E. coli CFT073	E. coli 55989	S. e. Typhimurium 12023s	S. e. Typhimurium SL1344	E. coli B REL606				vector	EcoKI	EcoCFT_I	EcoRI	EcoRV	EcoCFT_II	EcoPI	RexAB	PifA	Fun/Z	Old	Tin	ΔrfaC	ΔrfaG	wbbL(+)	ΔwecB	E. coli UTI89
	1	13000000	11000000		10000000	10000000	17000000		6000000					6000000	12000000	1e-06	10000000															1	1	0.846154		0.769231	0.769231	1.30769		0.461538					0.461538	0.923077	7.69231e-14	0.769231
	2	15000000	15000000		20000000	12000000			14000000					9000000	10000000	1e-06																2	1	1		1.33333	0.8			0.933333					0.6	0.666667	6.66667e-14
	3																															3
	4																															4
	5	18000000	15000000		17000000	20000000			17000000					10000000	12000000	1e-06			12000000					1	1	0	0	0	0			5	1	0.833333		0.944444	1.11111			0.944444					0.555556	0.666667	5.55556e-14
	6																															6
	7	24000000																	4000000					1	1	0	0	0	0			7	1
	8	23000000	14000000		16000000	18000000	7000000		18000000					3900000	15000000	1e-06	18000000															8	1	0.608696		0.695652	0.782609	0.304348		0.782609					0.169565	0.652174	4.34783e-14	0.782609
	9	10000000								8000000																						9	1								0.8
	10	14000000	10000000	17000000	17000000	14000000	15000000	10000000	10000000	16000000				5000000	15000000	1e-06	13000000		15000000					1	1	0	0	0	0			10	1	0.714286	1.21429	1.21429	1	1.07143	0.714286	0.714286	1.14286				0.357143	1.07143	7.14286e-14	0.928571
	11	2800000		2500000															800000					1	1	0	0	0	0			11	1		0.892857
	12	12000000		10000000				8000000																								12	1		0.833333				0.666667
	13	10000000		8000000				8000000																								13	1		0.8				0.8
	14																															14
	15																															15
	16	2000000								2200000																						16	1								1.1
	17																															17
	18	12000000																	4000000					1	1	0	0	0	0			18	1
	19																															19
	20																															20
	21	14000000									1e-06	10000000	1400000																			21	1									7.14286e-14	0.714286	0.1
	22	20000000									1e-06	24000000	4500000																			22	1									5e-14	1.2	0.225
	23	22000000									1e-06	17000000	4200000																			23	1									4.54545e-14	0.772727	0.190909
	24																															24
Escherichia phage ChristianSchoenbein (Bas46)	experiment #	plaque-forming units (pfu) in a 2.5 µl spot of serial dilutions of phage stock																						lysis observed (yes=1, no=0)							Escherichia phage ChristianSchoenbein (Bas46)	experiment #	efficiency of plating (EOP)
		vector	EcoKI	EcoCFT_I	EcoRI	EcoRV	EcoCFT_II	EcoPI	RexAB	PifA	Fun/Z	Old	Tin	ΔrfaC	ΔrfaG	wbbL(+)	ΔwecB	E. coli UTI89	E. coli CFT073	E. coli 55989	S. e. Typhimurium 12023s	S. e. Typhimurium SL1344	E. coli B REL606	E. coli UTI89	E. coli CFT073	E. coli 55989	S. e. Typhimurium 12023s	S. e. Typhimurium SL1344	E. coli B REL606				vector	EcoKI	EcoCFT_I	EcoRI	EcoRV	EcoCFT_II	EcoPI	RexAB	PifA	Fun/Z	Old	Tin	ΔrfaC	ΔrfaG	wbbL(+)	ΔwecB	E. coli UTI89
	1	3000000	3900000	700000	1700000	2600000	2400000	2000000	1700000	2800000				1e-06	1e-06	2700000	2600000		3000000				1200000	1	1	0	0	0	1			1	1	1.3	0.233333	0.566667	0.866667	0.8	0.666667	0.566667	0.933333				3.33333e-13	3.33333e-13	0.9	0.866667
	2	1200000	1400000	1200000	1400000	1300000	1200000	1300000	1300000	800000				1e-06	1e-06	1200000	1200000		1300000				900000	1	1	0	0	0	1			2	1	1.16667	1	1.16667	1.08333	1	1.08333	1.08333	0.666667				8.33333e-13	8.33333e-13	1	1
	3	2100000	2100000	700000	1200000	2100000	1300000	1100000	3600000	2000000				1e-06	1e-06	800000	1500000		1900000				1100000	1	1	0	0	0	1			3	1	1	0.333333	0.571429	1	0.619048	0.52381	1.71429	0.952381				4.7619e-13	4.7619e-13	0.380952	0.714286
	4																															4
	5																															5
	6																															6
	7																															7
	8																															8
	9																															9
	10																															10
	11																															11
	12	3800000		3500000				2500000																								12	1		0.921053				0.657895
	13	1800000		2100000				1400000																								13	1		1.16667				0.777778
	14																															14
	15																															15
	16	600000								1000000													170000				0	0	1			16	1								1.66667
	17																															17
	18	1900000																	1500000					1	1	0						18	1
	19																															19
	20																															20
	21	1100000									10000	1300000	1e-06																			21	1									0.00909091	1.18182	9.09091e-13
	22	1100000									2700	1800000	1e-06																			22	1									0.00245455	1.63636	9.09091e-13
	23	1100000									44000	1000000	1e-06																			23	1									0.04	0.909091	9.09091e-13
	24																															24
Escherichia phage AlbertHofmann (Bas47)	experiment #	plaque-forming units (pfu) in a 2.5 µl spot of serial dilutions of phage stock																						lysis observed (yes=1, no=0)							Escherichia phage AlbertHofmann (Bas47)	experiment #	efficiency of plating (EOP)
		vector	EcoKI	EcoCFT_I	EcoRI	EcoRV	EcoCFT_II	EcoPI	RexAB	PifA	Fun/Z	Old	Tin	ΔrfaC	ΔrfaG	wbbL(+)	ΔwecB	E. coli UTI89	E. coli CFT073	E. coli 55989	S. e. Typhimurium 12023s	S. e. Typhimurium SL1344	E. coli B REL606	E. coli UTI89	E. coli CFT073	E. coli 55989	S. e. Typhimurium 12023s	S. e. Typhimurium SL1344	E. coli B REL606				vector	EcoKI	EcoCFT_I	EcoRI	EcoRV	EcoCFT_II	EcoPI	RexAB	PifA	Fun/Z	Old	Tin	ΔrfaC	ΔrfaG	wbbL(+)	ΔwecB	E. coli UTI89
	1	20000000	14000000	4000000	12000000	7000000	12000000	10000000	12000000	15000000				1e-06	30000	1e-06	10000000						12000000	0	0	0	0	0	1			1	1	0.7	0.2	0.6	0.35	0.6	0.5	0.6	0.75				5e-14	0.0015	5e-14	0.5
	2	13000000	10000000	10000000	19000000	15000000	7000000	8000000	15000000	12000000				1e-06	11000	1e-06	5000000						4000000	0	0	0	0	0	1			2	1	0.769231	0.769231	1.46154	1.15385	0.538462	0.615385	1.15385	0.923077				7.69231e-14	0.000846154	7.69231e-14	0.384615
	3	19000000	14000000	11000000	12000000	21000000	15000000	10000000	11000000	20000000				1e-06	7000	1e-06	18000000						2800000	0	0	0	0	0	1			3	1	0.736842	0.578947	0.631579	1.10526	0.789474	0.526316	0.578947	1.05263				5.26316e-14	0.000368421	5.26316e-14	0.947368
	4	21000000	17000000	12000000	17000000	27000000	19000000	15000000	10000000	17000000				1e-06	1400	1e-06	13000000						3500000	0	0	0	0	0	1			4	1	0.809524	0.571429	0.809524	1.28571	0.904762	0.714286	0.47619	0.809524				4.7619e-14	6.66667e-05	4.7619e-14	0.619048
	5																															5
	6																															6
	7																															7
	8																															8
	9																															9
	10																															10
	11																															11
	12																															12
	13																															13
	14																															14
	15																															15
	16																															16
	17																															17
	18																															18
	19																															19
	20																															20
	21	10000000									1e-06	12000000	1e-06																			21	1									1e-13	1.2	1e-13
	22	16000000										13000000	1e-06																			22	1										0.8125	6.25e-14
	23	7000000									1e-06	3100000	1e-06																			23	1									1.42857e-13	0.442857	1.42857e-13
	24	1800000									1e-06	2200000	1e-06																			24	1									5.55556e-13	1.22222	5.55556e-13
Escherichia phage CarlMeissner (Bas48)	experiment #	plaque-forming units (pfu) in a 2.5 µl spot of serial dilutions of phage stock																						lysis observed (yes=1, no=0)							Escherichia phage CarlMeissner (Bas48)	experiment #	efficiency of plating (EOP)
		vector	EcoKI	EcoCFT_I	EcoRI	EcoRV	EcoCFT_II	EcoPI	RexAB	PifA	Fun/Z	Old	Tin	ΔrfaC	ΔrfaG	wbbL(+)	ΔwecB	E. coli UTI89	E. coli CFT073	E. coli 55989	S. e. Typhimurium 12023s	S. e. Typhimurium SL1344	E. coli B REL606	E. coli UTI89	E. coli CFT073	E. coli 55989	S. e. Typhimurium 12023s	S. e. Typhimurium SL1344	E. coli B REL606				vector	EcoKI	EcoCFT_I	EcoRI	EcoRV	EcoCFT_II	EcoPI	RexAB	PifA	Fun/Z	Old	Tin	ΔrfaC	ΔrfaG	wbbL(+)	ΔwecB	E. coli UTI89
	1																															1
	2																															2
	3																															3
	4	4000000000															130000000															4	1															0.0325
	5																															5
	6																															6
	7																															7
	8																															8
	9																															9
	10	50000000	40000000	20000000	20000		4000000	28000000	100000000	46000000				1e-06	1e-06	80000000	26000000							1	0	1	0	0	0			10	1	0.8	0.4	0.0004		0.08	0.56	2	0.92				2e-14	2e-14	1.6	0.52
	11	20000000		20000000																				1	0	1	0	0	0			11	1		1
	12	120000000												1e-06	1e-06		13000000															12	1												8.33333e-15	8.33333e-15		0.108333
	13	350000000						32000000																								13	1						0.0914286
	14	400000000		290000000	220000	1e-06	35000000	70000000						1e-06	1e-06		100000000															14	1		0.725	0.00055	2.5e-15	0.0875	0.175						2.5e-15	2.5e-15		0.25
	15	260000000					16000000										35000000															15	1					0.0615385										0.134615
	16	100000000								180000000														1	0	1	0	0	0			16	1								1.8
	17	400000000	200000000	250000000	290000	1e-06	12000000	100000000						1e-06	1e-06	400000000	140000000							1	0	1	0	0	0			17	1	0.5	0.625	0.000725	2.5e-15	0.03	0.25						2.5e-15	2.5e-15	1	0.35
	18																															18
	19	420000000	390000000		430000	1e-06	10000000		400000000	450000000				1e-06	1e-06	450000000								1	0	1	0	0	0			19	1	0.928571		0.00102381	2.38095e-15	0.0238095		0.952381	1.07143				2.38095e-15	2.38095e-15	1.07143
	20	1000000000							700000000																							20	1							0.7
	21	360000000									1e-06	1100000000	430000000																			21	1									2.77778e-15	3.05556	1.19444
	22	800000000									1e-06	220000000	320000000																			22	1									1.25e-15	0.275	0.4
	23	100000000									1e-06	290000000	220000000																			23	1									1e-14	2.9	2.2
	24	18000000									1e-06	30000000	25000000																			24	1									5.55556e-14	1.66667	1.38889
Escherichia phage EmilHeitz (Bas49)	experiment #	plaque-forming units (pfu) in a 2.5 µl spot of serial dilutions of phage stock																						lysis observed (yes=1, no=0)							Escherichia phage EmilHeitz (Bas49)	experiment #	efficiency of plating (EOP)
		vector	EcoKI	EcoCFT_I	EcoRI	EcoRV	EcoCFT_II	EcoPI	RexAB	PifA	Fun/Z	Old	Tin	ΔrfaC	ΔrfaG	wbbL(+)	ΔwecB	E. coli UTI89	E. coli CFT073	E. coli 55989	S. e. Typhimurium 12023s	S. e. Typhimurium SL1344	E. coli B REL606	E. coli UTI89	E. coli CFT073	E. coli 55989	S. e. Typhimurium 12023s	S. e. Typhimurium SL1344	E. coli B REL606				vector	EcoKI	EcoCFT_I	EcoRI	EcoRV	EcoCFT_II	EcoPI	RexAB	PifA	Fun/Z	Old	Tin	ΔrfaC	ΔrfaG	wbbL(+)	ΔwecB	E. coli UTI89
	1	12000000	10000000		4000	1e-06	6000000		8000000					1e-06	1e-06	8000000	60000															1	1	0.833333		0.000333333	8.33333e-14	0.5		0.666667					8.33333e-14	8.33333e-14	0.666667	0.005
	2	140000000	80000000		130000	1e-06			160000000					1e-06	1e-06	120000000																2	1	0.571429		0.000928571	7.14286e-15			1.14286					7.14286e-15	7.14286e-15	0.857143
	3																															3
	4																															4
	5																															5
	6	1400000000	1700000000		1300000	1e-06			2000000000					1e-06	1e-06	1500000000																6	1	1.21429		0.000928571	7.14286e-16			1.42857					7.14286e-16	7.14286e-16	1.07143
	7																															7
	8																															8
	9	15000000								20000000																						9	1								1.33333
	10	13000000	13000000	10000000	21000	1e-06	1500000	10000000	17000000	24000000				1e-06	1e-06	30000000	13000							1	0	1	0	0	0			10	1	1	0.769231	0.00161538	7.69231e-14	0.115385	0.769231	1.30769	1.84615				7.69231e-14	7.69231e-14	2.30769	0.001
	11	10000000		7000000																				1	0	1	0	0	0			11	1		0.7
	12	13000000												1e-06	1e-06		12000															12	1												7.69231e-14	7.69231e-14		0.000923077
	13	20000000						2200000																								13	1						0.11
	14	16000000		20000000	18000	1e-06	2700000	4000000						1e-06	1e-06		18000															14	1		1.25	0.001125	6.25e-14	0.16875	0.25						6.25e-14	6.25e-14		0.001125
	15	15000000					2800000										29000															15	1					0.186667										0.00193333
	16	14000000								11000000														1	0	1	0	0	0			16	1								0.785714
	17																															17
	18	12000000																														18	1
	19																															19
	20																															20
	21	27000000									1e-06	15000000	28000000																			21	1									3.7037e-14	0.555556	1.03704
	22	17000000									1e-06	12000000	20000000																			22	1									5.88235e-14	0.705882	1.17647
	23	10000000									1e-06	16000000	70000000																			23	1									1e-13	1.6	7
	24																															24
Escherichia phage DrSchubert (Bas50)	experiment #	plaque-forming units (pfu) in a 2.5 µl spot of serial dilutions of phage stock																						lysis observed (yes=1, no=0)							Escherichia phage DrSchubert (Bas50)	experiment #	efficiency of plating (EOP)
		vector	EcoKI	EcoCFT_I	EcoRI	EcoRV	EcoCFT_II	EcoPI	RexAB	PifA	Fun/Z	Old	Tin	ΔrfaC	ΔrfaG	wbbL(+)	ΔwecB	E. coli UTI89	E. coli CFT073	E. coli 55989	S. e. Typhimurium 12023s	S. e. Typhimurium SL1344	E. coli B REL606	E. coli UTI89	E. coli CFT073	E. coli 55989	S. e. Typhimurium 12023s	S. e. Typhimurium SL1344	E. coli B REL606				vector	EcoKI	EcoCFT_I	EcoRI	EcoRV	EcoCFT_II	EcoPI	RexAB	PifA	Fun/Z	Old	Tin	ΔrfaC	ΔrfaG	wbbL(+)	ΔwecB	E. coli UTI89
	1	25000000	15000000		27000	1e-06	1e-06		10000000					1e-06	1e-06	18000000	100000															1	1	0.6		0.00108	4e-14	4e-14		0.4					4e-14	4e-14	0.72	0.004
	2	120000000	10000000		80000	1e-06			1e-06					1e-06	1e-06	140000000																2	1	0.0833333		0.000666667	8.33333e-15			8.33333e-15					8.33333e-15	8.33333e-15	1.16667
	3																															3
	4																															4
	5																															5
	6	120000000	100000000		50000	1e-06			120000000					1e-06	1e-06	140000000																6	1	0.833333		0.000416667	8.33333e-15			1					8.33333e-15	8.33333e-15	1.16667
	7																															7
	8	130000000	100000000				1e-06		120000000					1e-06	1e-06	120000000	140000															8	1	0.769231				7.69231e-15		0.923077					7.69231e-15	7.69231e-15	0.923077	0.00107692
	9	220000000								80000000																						9	1								0.363636
	10	130000000	140000000	140000000	80000	1e-06	1e-06	2600000	100000000	100000000				1e-06	1e-06	150000000	150000							1	0	1	0	0	0			10	1	1.07692	1.07692	0.000615385	7.69231e-15	7.69231e-15	0.02	0.769231	0.769231				7.69231e-15	7.69231e-15	1.15385	0.00115385
	11	20000000		12000000																				1	0	1	0	0	0			11	1		0.6
	12	14000000												1e-06	1e-06		30000															12	1												7.14286e-14	7.14286e-14		0.00214286
	13	90000000						1900000																								13	1						0.0211111
	14	70000000		60000000	45000	1e-06	1e-06	3000000						1e-06	1e-06		100000															14	1		0.857143	0.000642857	1.42857e-14	1.42857e-14	0.0428571						1.42857e-14	1.42857e-14		0.00142857
	15	25000000					100										70000															15	1					4e-06										0.0028
	16	4000000								8000000														1	0	1	0	0	0			16	1								2
	17																															17
	18																															18
	19																															19
	20																															20
	21	120000000									1e-06	90000000	130000000																			21	1									8.33333e-15	0.75	1.08333
	22	100000000									1e-06	110000000	70000000																			22	1									1e-14	1.1	0.7
	23	60000000									1e-06	28000000	60000000																			23	1									1.66667e-14	0.466667	1
	24																															24
Escherichia phage WalterGehring (Bas51)	experiment #	plaque-forming units (pfu) in a 2.5 µl spot of serial dilutions of phage stock																						lysis observed (yes=1, no=0)							Escherichia phage WalterGehring (Bas51)	experiment #	efficiency of plating (EOP)
		vector	EcoKI	EcoCFT_I	EcoRI	EcoRV	EcoCFT_II	EcoPI	RexAB	PifA	Fun/Z	Old	Tin	ΔrfaC	ΔrfaG	wbbL(+)	ΔwecB	E. coli UTI89	E. coli CFT073	E. coli 55989	S. e. Typhimurium 12023s	S. e. Typhimurium SL1344	E. coli B REL606	E. coli UTI89	E. coli CFT073	E. coli 55989	S. e. Typhimurium 12023s	S. e. Typhimurium SL1344	E. coli B REL606				vector	EcoKI	EcoCFT_I	EcoRI	EcoRV	EcoCFT_II	EcoPI	RexAB	PifA	Fun/Z	Old	Tin	ΔrfaC	ΔrfaG	wbbL(+)	ΔwecB	E. coli UTI89
	1	9000000	5000000		900	1e-06	500000		10000000					1e-06	1e-06	9000000	70000															1	1	0.555556		0.0001	1.11111e-13	0.0555556		1.11111					1.11111e-13	1.11111e-13	1	0.00777778
	2	100000000	15000000		11000	1e-06			700000					1e-06	1e-06	150000000																2	1	0.15		0.00011	1e-14			0.007					1e-14	1e-14	1.5
	3	1000000000	200000000		150000	1e-06			1500000000					1e-06	1e-06	2800000000																3	1	0.2		0.00015	1e-15			1.5					1e-15	1e-15	2.8
	4	800000000	90000000		90000	1e-06	10000		1000000000					1e-06	1e-06	900000000																4	1	0.1125		0.0001125	1.25e-15	1.25e-05		1.25					1.25e-15	1.25e-15	1.125
	5																															5
	6																															6
	7																															7
	8	120000000	14000000		50000	1e-06	1e-06		140000000					1e-06	1e-06	150000000	2000000															8	1	0.116667		0.000416667	8.33333e-15	8.33333e-15		1.16667					8.33333e-15	8.33333e-15	1.25	0.0166667
	9	100000000								50000000																						9	1								0.5
	10	10000000	1600000	1200000	1500	1e-06	600000	1e-06	18000000	16000000				1e-06	1e-06	18000000	140000							1	0	1	0	0	0			10	1	0.16	0.12	0.00015	1e-13	0.06	1e-13	1.8	1.6				1e-13	1e-13	1.8	0.014
	11	2100000		1300000																				1	0	1	0	0	0			11	1		0.619048
	12	1200000												1e-06	1e-06		100000															12	1												8.33333e-13	8.33333e-13		0.0833333
	13	14000000						1e-06																								13	1						7.14286e-14
	14	12000000		9000000	3000	1e-06	70000	1e-06						1e-06	1e-06		150000															14	1		0.75	0.00025	8.33333e-14	0.00583333	8.33333e-14						8.33333e-14	8.33333e-14		0.0125
	15	3000000					140000										160000															15	1					0.0466667										0.0533333
	16	1200000								1200000														1	0	1	0	0	0			16	1								1
	17																															17
	18	1400000000																														18	1
	19																															19
	20																															20
	21	10000000									1e-06	11000000	11000000																			21	1									1e-13	1.1	1.1
	22	7000000									1e-06	12000000	12000000																			22	1									1.42857e-13	1.71429	1.71429
	23	8000000									1e-06	9000000	6000000																			23	1									1.25e-13	1.125	0.75
	24																															24
Escherichia phage RudolfGeigy (Bas52)	experiment #	plaque-forming units (pfu) in a 2.5 µl spot of serial dilutions of phage stock																						lysis observed (yes=1, no=0)							Escherichia phage RudolfGeigy (Bas52)	experiment #	efficiency of plating (EOP)
		vector	EcoKI	EcoCFT_I	EcoRI	EcoRV	EcoCFT_II	EcoPI	RexAB	PifA	Fun/Z	Old	Tin	ΔrfaC	ΔrfaG	wbbL(+)	ΔwecB	E. coli UTI89	E. coli CFT073	E. coli 55989	S. e. Typhimurium 12023s	S. e. Typhimurium SL1344	E. coli B REL606	E. coli UTI89	E. coli CFT073	E. coli 55989	S. e. Typhimurium 12023s	S. e. Typhimurium SL1344	E. coli B REL606				vector	EcoKI	EcoCFT_I	EcoRI	EcoRV	EcoCFT_II	EcoPI	RexAB	PifA	Fun/Z	Old	Tin	ΔrfaC	ΔrfaG	wbbL(+)	ΔwecB	E. coli UTI89
	1																															1
	2																															2
	3																															3
	4	4000000000															220000000															4	1															0.055
	5																															5
	6																															6
	7	20000000			90000												3000000															7	1			0.0045												0.15
	8																															8
	9																															9
	10	18000000	10000000	5000000	35000	1e-06	1e-06	800000	28000000	35000000				1e-06	1e-06	36000000	1700000							1	0	1	0	0	0			10	1	0.555556	0.277778	0.00194444	5.55556e-14	5.55556e-14	0.0444444	1.55556	1.94444				5.55556e-14	5.55556e-14	2	0.0944444
	11	10000000		9000000																				1	0	1	0	0	0			11	1		0.9
	12	12000000												1e-06	1e-06		1400000															12	1												8.33333e-14	8.33333e-14		0.116667
	13	240000000						10000000																								13	1						0.0416667
	14	380000000		270000000	200000	1e-06	1e-06	8000000						1e-06	1e-06		29000000															14	1		0.710526	0.000526316	2.63158e-15	2.63158e-15	0.0210526						2.63158e-15	2.63158e-15		0.0763158
	15	190000000					1e-06										15000000															15	1					5.26316e-15										0.0789474
	16	120000000								280000000														1	0	1	0	0	0			16	1								2.33333
	17	500000000	190000000	400000000	400000	1e-06	1e-06	14000000						1e-06	1e-06	800000000	70000000							1	0	1	0	0	0			17	1	0.38	0.8	0.0008	2e-15	2e-15	0.028						2e-15	2e-15	1.6	0.14
	18																															18
	19	1100000000	70000000		640000	1e-06	1e-06		1000000000	340000000				1e-06	1e-06	1800000000								1	0	1	0	0	0			19	1	0.0636364		0.000581818	9.09091e-16	9.09091e-16		0.909091	0.309091				9.09091e-16	9.09091e-16	1.63636
	20	150000000							170000000																							20	1							1.13333
	21	110000000									1e-06	800000000	80000000																			21	1									9.09091e-15	7.27273	0.727273
	22	1500000000									1e-06	1100000000	900000000																			22	1									6.66667e-16	0.733333	0.6
	23	800000000									1e-06	1300000000	1000000000																			23	1									1.25e-15	1.625	1.25
	24	28000000									1e-06	32000000	30000000																			24	1									3.57143e-14	1.14286	1.07143
Escherichia phage JohannBauhin (Bas53)	experiment #	plaque-forming units (pfu) in a 2.5 µl spot of serial dilutions of phage stock																						lysis observed (yes=1, no=0)							Escherichia phage JohannBauhin (Bas53)	experiment #	efficiency of plating (EOP)
		vector	EcoKI	EcoCFT_I	EcoRI	EcoRV	EcoCFT_II	EcoPI	RexAB	PifA	Fun/Z	Old	Tin	ΔrfaC	ΔrfaG	wbbL(+)	ΔwecB	E. coli UTI89	E. coli CFT073	E. coli 55989	S. e. Typhimurium 12023s	S. e. Typhimurium SL1344	E. coli B REL606	E. coli UTI89	E. coli CFT073	E. coli 55989	S. e. Typhimurium 12023s	S. e. Typhimurium SL1344	E. coli B REL606				vector	EcoKI	EcoCFT_I	EcoRI	EcoRV	EcoCFT_II	EcoPI	RexAB	PifA	Fun/Z	Old	Tin	ΔrfaC	ΔrfaG	wbbL(+)	ΔwecB	E. coli UTI89
	1																															1
	2																															2
	3																															3
	4	1500000000															110000000															4	1															0.0733333
	5																															5
	6																															6
	7																															7
	8																															8
	9																															9
	10	1500000	360000	1400000	1000	1e-06	1e-06	13000	2000000	1500000				1e-06	1e-06	1000000	350000							1	0	1	0	0	0			10	1	0.24	0.933333	0.000666667	6.66667e-13	6.66667e-13	0.00866667	1.33333	1				6.66667e-13	6.66667e-13	0.666667	0.233333
	11	700000		600000																				1	0	1	0	0	0			11	1		0.857143
	12	600000												1e-06	1e-06		220000															12	1												1.66667e-12	1.66667e-12		0.366667
	13	270000000						7000000																								13	1						0.0259259
	14	220000000		220000000	120000	1e-06	1e-06	2000000						1e-06	1e-06		25000000															14	1		1	0.000545455	4.54545e-15	4.54545e-15	0.00909091						4.54545e-15	4.54545e-15		0.113636
	15	220000000					1e-06										16000000															15	1					4.54545e-15										0.0727273
	16	140000000								220000000														1	0	1	0	0	0			16	1								1.57143
	17	900000000	160000000	210000000	140000	1e-06	1e-06	5000000						1e-06	1e-06	350000000	21000000							1	0	1	0	0	0			17	1	0.177778	0.233333	0.000155556	1.11111e-15	1.11111e-15	0.00555556						1.11111e-15	1.11111e-15	0.388889	0.0233333
	18																															18
	19	310000000	100000000		190000	1e-06	1e-06		360000000	290000000				1e-06	1e-06	280000000								1	0	1	0	0	0			19	1	0.322581		0.000612903	3.22581e-15	3.22581e-15		1.16129	0.935484				3.22581e-15	3.22581e-15	0.903226
	20	250000000							190000000																							20	1							0.76
	21	230000000									1e-06	190000000	190000000																			21	1									4.34783e-15	0.826087	0.826087
	22	800000000									1e-06	190000000	320000000																			22	1									1.25e-15	0.2375	0.4
	23	180000000									1e-06	290000000	230000000																			23	1									5.55556e-15	1.61111	1.27778
	24	17000000									1e-06	19000000	40000000																			24	1									5.88235e-14	1.11765	2.35294
Escherichia phage MaxBurger (Bas54)	experiment #	plaque-forming units (pfu) in a 2.5 µl spot of serial dilutions of phage stock																						lysis observed (yes=1, no=0)							Escherichia phage MaxBurger (Bas54)	experiment #	efficiency of plating (EOP)
		vector	EcoKI	EcoCFT_I	EcoRI	EcoRV	EcoCFT_II	EcoPI	RexAB	PifA	Fun/Z	Old	Tin	ΔrfaC	ΔrfaG	wbbL(+)	ΔwecB	E. coli UTI89	E. coli CFT073	E. coli 55989	S. e. Typhimurium 12023s	S. e. Typhimurium SL1344	E. coli B REL606	E. coli UTI89	E. coli CFT073	E. coli 55989	S. e. Typhimurium 12023s	S. e. Typhimurium SL1344	E. coli B REL606				vector	EcoKI	EcoCFT_I	EcoRI	EcoRV	EcoCFT_II	EcoPI	RexAB	PifA	Fun/Z	Old	Tin	ΔrfaC	ΔrfaG	wbbL(+)	ΔwecB	E. coli UTI89
	1	35000000	19000000		30000	1e-06	1e-06		70000000					1e-06	1e-06	60000000	800000															1	1	0.542857		0.000857143	2.85714e-14	2.85714e-14		2					2.85714e-14	2.85714e-14	1.71429	0.0228571
	2																															2
	3																															3
	4																															4
	5																															5
	6	130000000	60000000		40000	1e-06			100000000					1e-06	1e-06	100000000																6	1	0.461538		0.000307692	7.69231e-15			0.769231					7.69231e-15	7.69231e-15	0.769231
	7																															7
	8	12000000	2200000		4000	1e-06	1e-06		21000000					1e-06	1e-06	16000000	80000															8	1	0.183333		0.000333333	8.33333e-14	8.33333e-14		1.75					8.33333e-14	8.33333e-14	1.33333	0.00666667
	9	22000000								12000000																						9	1								0.545455
	10	150000000	16000000	700000000	100000	200	1e-06	140000	140000000	130000000				1e-06	1e-06	200000000	3500000							1	0	1	0	0	0			10	1	0.106667	4.66667	0.000666667	1.33333e-06	6.66667e-15	0.000933333	0.933333	0.866667				6.66667e-15	6.66667e-15	1.33333	0.0233333
	11	100000000		60000000																				1	0	1	0	0	0			11	1		0.6
	12	70000000		50000000	40000	1e-06	1e-06	400000						1e-06	1e-06	7000000																12	1		0.714286	0.000571429	1.42857e-14	1.42857e-14	0.00571429						1.42857e-14	1.42857e-14	0.1
	13	90000000						380000																								13	1						0.00422222
	14																															14
	15																															15
	16	80000000								120000000														1	0	1	0	0	0			16	1								1.5
	17																															17
	18																															18
	19																															19
	20																															20
	21	100000000									1e-06	140000000	110000000																			21	1									1e-14	1.4	1.1
	22	60000000									1e-06	60000000	31000000																			22	1									1.66667e-14	1	0.516667
	23	21000000									1e-06	38000000	27000000																			23	1									4.7619e-14	1.80952	1.28571
	24																															24
Escherichia phage JeffSchatz (Bas55)	experiment #	plaque-forming units (pfu) in a 2.5 µl spot of serial dilutions of phage stock																						lysis observed (yes=1, no=0)							Escherichia phage JeffSchatz (Bas55)	experiment #	efficiency of plating (EOP)
		vector	EcoKI	EcoCFT_I	EcoRI	EcoRV	EcoCFT_II	EcoPI	RexAB	PifA	Fun/Z	Old	Tin	ΔrfaC	ΔrfaG	wbbL(+)	ΔwecB	E. coli UTI89	E. coli CFT073	E. coli 55989	S. e. Typhimurium 12023s	S. e. Typhimurium SL1344	E. coli B REL606	E. coli UTI89	E. coli CFT073	E. coli 55989	S. e. Typhimurium 12023s	S. e. Typhimurium SL1344	E. coli B REL606				vector	EcoKI	EcoCFT_I	EcoRI	EcoRV	EcoCFT_II	EcoPI	RexAB	PifA	Fun/Z	Old	Tin	ΔrfaC	ΔrfaG	wbbL(+)	ΔwecB	E. coli UTI89
	1	20000000	5000000		7000	1e-06	1e-06		18000000					1e-06	1e-06	11000000	100000															1	1	0.25		0.00035	5e-14	5e-14		0.9					5e-14	5e-14	0.55	0.005
	2	130000000	14000000		120000	1e-06			160000000					1e-06	1e-06	120000000																2	1	0.107692		0.000923077	7.69231e-15			1.23077					7.69231e-15	7.69231e-15	0.923077
	3	1000000000	120000000		800000	300			1800000000					1e-06	100	1300000000																3	1	0.12		0.0008	3e-07			1.8					1e-15	1e-07	1.3
	4	700000000	150000000		1000000	1e-06	1e-06		1500000000					1000	400	1000000000																4	1	0.214286		0.00142857	1.42857e-15	1.42857e-15		2.14286					1.42857e-06	5.71429e-07	1.42857
	5																															5
	6																															6
	7																															7
	8	2600000	1300000		1300	1e-06	1e-06		3000000					1e-06	1e-06	2500000																8	1	0.5		0.0005	3.84615e-13	3.84615e-13		1.15385					3.84615e-13	3.84615e-13	0.961538
	9	2100000								2400000																						9	1								1.14286
	10	23000000	14000000	12000000	40000	1e-06	1e-06	1e-06	25000000	28000000				1e-06	1e-06	40000000	1200000							1	0	1	0	0	0			10	1	0.608696	0.521739	0.00173913	4.34783e-14	4.34783e-14	4.34783e-14	1.08696	1.21739				4.34783e-14	4.34783e-14	1.73913	0.0521739
	11	9000000		13000000																				1	0	1	0	0	0			11	1		1.44444
	12	12000000												1e-06	1e-06		160000															12	1												8.33333e-14	8.33333e-14		0.0133333
	13	24000000						40000																								13	1						0.00166667
	14	33000000		25000000	20000	1e-06	1e-06	80000						1e-06	1e-06		400000															14	1		0.757576	0.000606061	3.0303e-14	3.0303e-14	0.00242424						3.0303e-14	3.0303e-14		0.0121212
	15	19000000					1e-06										700000															15	1					5.26316e-14										0.0368421
	16	8000000								5000000														1	0	1	0	0	0			16	1								0.625
	17																															17
	18																															18
	19																															19
	20																															20
	21	17000000									1e-06	45000000	32000000																			21	1									5.88235e-14	2.64706	1.88235
	22	60000000									1e-06	70000000	19000000																			22	1									1.66667e-14	1.16667	0.316667
	23	10000000									1e-06	15000000	14000000																			23	1									1e-13	1.5	1.4
	24																															24
Escherichia phage AlexBoehm (Bas56)	experiment #	plaque-forming units (pfu) in a 2.5 µl spot of serial dilutions of phage stock																						lysis observed (yes=1, no=0)							Escherichia phage AlexBoehm (Bas56)	experiment #	efficiency of plating (EOP)
		vector	EcoKI	EcoCFT_I	EcoRI	EcoRV	EcoCFT_II	EcoPI	RexAB	PifA	Fun/Z	Old	Tin	ΔrfaC	ΔrfaG	wbbL(+)	ΔwecB	E. coli UTI89	E. coli CFT073	E. coli 55989	S. e. Typhimurium 12023s	S. e. Typhimurium SL1344	E. coli B REL606	E. coli UTI89	E. coli CFT073	E. coli 55989	S. e. Typhimurium 12023s	S. e. Typhimurium SL1344	E. coli B REL606				vector	EcoKI	EcoCFT_I	EcoRI	EcoRV	EcoCFT_II	EcoPI	RexAB	PifA	Fun/Z	Old	Tin	ΔrfaC	ΔrfaG	wbbL(+)	ΔwecB	E. coli UTI89
	1																															1
	2																															2
	3																															3
	4	2200000000															170000000															4	1															0.0772727
	5																															5
	6																															6
	7																															7
	8	20000000	3500000		10000	1e-06	1e-06		18000000					1e-06	1e-06	18000000	110000															8	1	0.175		0.0005	5e-14	5e-14		0.9					5e-14	5e-14	0.9	0.0055
	9	20000000								12000000																						9	1								0.6
	10	24000000	18000000	10000000	33000		1e-06	12000000	25000000	25000000				1e-06	1e-06	35000000	2800000							1	0	1	0	0	0			10	1	0.75	0.416667	0.001375		4.16667e-14	0.5	1.04167	1.04167				4.16667e-14	4.16667e-14	1.45833	0.116667
	11	11000000		10000000																				1	0	1	0	0	0			11	1		0.909091
	12	10000000												1e-06	1e-06		2400000															12	1												1e-13	1e-13		0.24
	13	100000000						19000000																								13	1						0.19
	14	140000000		190000000	160000	1e-06	1e-06	50000000						1e-06	1e-06		24000000															14	1		1.35714	0.00114286	7.14286e-15	7.14286e-15	0.357143						7.14286e-15	7.14286e-15		0.171429
	15	100000000					1e-06										24000000															15	1					1e-14										0.24
	16	110000000								50000000														1	0	1	0	0	0			16	1								0.454545
	17	300000000	70000000	190000000	130000	1e-06	1e-06	170000000						1e-06	1e-06	210000000	40000000							1	0	1	0	0	0			17	1	0.233333	0.633333	0.000433333	3.33333e-15	3.33333e-15	0.566667						3.33333e-15	3.33333e-15	0.7	0.133333
	18																															18
	19	200000000	50000000		110000	1e-06	1e-06		250000000	300000000				1e-06	1e-06	200000000								1	0	1	0	0	0			19	1	0.25		0.00055	5e-15	5e-15		1.25	1.5				5e-15	5e-15	1
	20	330000000							380000000																							20	1							1.15152
	21	290000000									1e-06	300000000	230000000																			21	1									3.44828e-15	1.03448	0.793103
	22	310000000									1e-06	240000000	240000000																			22	1									3.22581e-15	0.774194	0.774194
	23	17000000									1e-06	190000000	200000000																			23	1									5.88235e-14	11.1765	11.7647
	24	22000000									1e-06	25000000	23000000																			24	1									4.54545e-14	1.13636	1.04545
Escherichia phage MaxTheCat (Bas57)	experiment #	plaque-forming units (pfu) in a 2.5 µl spot of serial dilutions of phage stock																						lysis observed (yes=1, no=0)							Escherichia phage MaxTheCat (Bas57)	experiment #	efficiency of plating (EOP)
		vector	EcoKI	EcoCFT_I	EcoRI	EcoRV	EcoCFT_II	EcoPI	RexAB	PifA	Fun/Z	Old	Tin	ΔrfaC	ΔrfaG	wbbL(+)	ΔwecB	E. coli UTI89	E. coli CFT073	E. coli 55989	S. e. Typhimurium 12023s	S. e. Typhimurium SL1344	E. coli B REL606	E. coli UTI89	E. coli CFT073	E. coli 55989	S. e. Typhimurium 12023s	S. e. Typhimurium SL1344	E. coli B REL606				vector	EcoKI	EcoCFT_I	EcoRI	EcoRV	EcoCFT_II	EcoPI	RexAB	PifA	Fun/Z	Old	Tin	ΔrfaC	ΔrfaG	wbbL(+)	ΔwecB	E. coli UTI89
	1																															1
	2																															2
	3																															3
	4																															4
	5																															5
	6																															6
	7	1200000000															310000000															7	1															0.258333
	8	100000000			60000												23000000															8	1			0.0006												0.23
	9																															9
	10	1200000	1000000	900000	2000	1e-06	1e-06	500000	2200000	2000000				1e-06	1e-06	2500000	380000							1	0	1	0	0	0			10	1	0.833333	0.75	0.00166667	8.33333e-13	8.33333e-13	0.416667	1.83333	1.66667				8.33333e-13	8.33333e-13	2.08333	0.316667
	11	1000000		1000000																				1	0	1	0	0	0			11	1		1
	12	500000												1e-06	1e-06		300000															12	1												2e-12	2e-12		0.6
	13	2700000						500000																								13	1						0.185185
	14	4100000		3000000	1200	1e-06	1e-06	500000						1e-06	1e-06		400000															14	1		0.731707	0.000292683	2.43902e-13	2.43902e-13	0.121951						2.43902e-13	2.43902e-13		0.097561
	15	1900000					1e-06										600000															15	1					5.26316e-13										0.315789
	16	1000000								1500000														1	0	1	0	0	0			16	1								1.5
	17	5000000	500000	1100000	3000	1e-06	1e-06	1800000						1e-06	1e-06	2800000	1200000							1	0	1	0	0	0			17	1	0.1	0.22	0.0006	2e-13	2e-13	0.36						2e-13	2e-13	0.56	0.24
	18	2500000000																														18	1
	19	1600000	500000		1100	1e-06	1e-06		1100000	2000000				1e-06	1e-06	2400000								1	0	1	0	0	0			19	1	0.3125		0.0006875	6.25e-13	6.25e-13		0.6875	1.25				6.25e-13	6.25e-13	1.5
	20	1200000							1500000																							20	1							1.25
	21	2800000									1e-06	1800000	1900000																			21	1									3.57143e-13	0.642857	0.678571
	22	1100000									1e-06	1500000	2200000																			22	1									9.09091e-13	1.36364	2
	23	1400000									1e-06	1800000	1600000																			23	1									7.14286e-13	1.28571	1.14286
	24	110000000									1e-06	190000000	150000000																			24	1									9.09091e-15	1.72727	1.36364
Escherichia phage HeinrichReichert (Bas58)	experiment #	plaque-forming units (pfu) in a 2.5 µl spot of serial dilutions of phage stock																						lysis observed (yes=1, no=0)							Escherichia phage HeinrichReichert (Bas58)	experiment #	efficiency of plating (EOP)
		vector	EcoKI	EcoCFT_I	EcoRI	EcoRV	EcoCFT_II	EcoPI	RexAB	PifA	Fun/Z	Old	Tin	ΔrfaC	ΔrfaG	wbbL(+)	ΔwecB	E. coli UTI89	E. coli CFT073	E. coli 55989	S. e. Typhimurium 12023s	S. e. Typhimurium SL1344	E. coli B REL606	E. coli UTI89	E. coli CFT073	E. coli 55989	S. e. Typhimurium 12023s	S. e. Typhimurium SL1344	E. coli B REL606				vector	EcoKI	EcoCFT_I	EcoRI	EcoRV	EcoCFT_II	EcoPI	RexAB	PifA	Fun/Z	Old	Tin	ΔrfaC	ΔrfaG	wbbL(+)	ΔwecB	E. coli UTI89
	1	1600000	700000		300	1e-06	1e-06		1300000					1e-06	1e-06	2000000	4000															1	1	0.4375		0.0001875	6.25e-13	6.25e-13		0.8125					6.25e-13	6.25e-13	1.25	0.0025
	2	20000000	1200000		8000	1e-06			14000000					1e-06	1e-06	11000000																2	1	0.06		0.0004	5e-14			0.7					5e-14	5e-14	0.55
	3	160000000	130000000		4000	200			140000000					1e-06	1e-06	280000000																3	1	0.8125		2.5e-05	1.25e-06			0.875					6.25e-15	6.25e-15	1.75
	4	130000000	70000000		40000	1e-06	1e-06		150000000					1e-06	1e-06	140000000																4	1	0.538462		0.000307692	7.69231e-15	7.69231e-15		1.15385					7.69231e-15	7.69231e-15	1.07692
	5																															5
	6	15000000	1900000																													6	1	0.126667
	7																															7
	8																															8
	9	1300000								1000000																						9	1								0.769231
	10	2000000	1200000	1000000	1000	1e-06	1e-06	1e-06	3000000	2100000				1e-06	1e-06	1900000	10000							1	0	1	0	0	0			10	1	0.6	0.5	0.0005	5e-13	5e-13	5e-13	1.5	1.05				5e-13	5e-13	0.95	0.005
	11	2100000		1000000																				1	0	1	0	0	0			11	1		0.47619
	12	1300000												1e-06	1e-06		19000															12	1												7.69231e-13	7.69231e-13		0.0146154
	13	2100000						1e-06																								13	1						4.7619e-13
	14	3100000		2900000	1200	1e-06	1e-06	1e-06						1e-06	1e-06		13000															14	1		0.935484	0.000387097	3.22581e-13	3.22581e-13	3.22581e-13						3.22581e-13	3.22581e-13		0.00419355
	15	2400000					1e-06										24000															15	1					4.16667e-13										0.01
	16	1000000								1300000														1	0	1	0	0	0			16	1								1.3
	17																															17
	18	1200000000																														18	1
	19																															19
	20																															20
	21	2400000									1e-06	2200000	1700000																			21	1									4.16667e-13	0.916667	0.708333
	22	2500000									1e-06	2300000	2000000																			22	1									4e-13	0.92	0.8
	23	1500000									1e-06	1600000	2100000																			23	1									6.66667e-13	1.06667	1.4
	24																															24
Escherichia phage EduardKellenberger (Bas59)	experiment #	plaque-forming units (pfu) in a 2.5 µl spot of serial dilutions of phage stock																						lysis observed (yes=1, no=0)							Escherichia phage EduardKellenberger (Bas59)	experiment #	efficiency of plating (EOP)
		vector	EcoKI	EcoCFT_I	EcoRI	EcoRV	EcoCFT_II	EcoPI	RexAB	PifA	Fun/Z	Old	Tin	ΔrfaC	ΔrfaG	wbbL(+)	ΔwecB	E. coli UTI89	E. coli CFT073	E. coli 55989	S. e. Typhimurium 12023s	S. e. Typhimurium SL1344	E. coli B REL606	E. coli UTI89	E. coli CFT073	E. coli 55989	S. e. Typhimurium 12023s	S. e. Typhimurium SL1344	E. coli B REL606				vector	EcoKI	EcoCFT_I	EcoRI	EcoRV	EcoCFT_II	EcoPI	RexAB	PifA	Fun/Z	Old	Tin	ΔrfaC	ΔrfaG	wbbL(+)	ΔwecB	E. coli UTI89
	1	16000000	5000000		1800	1e-06	1e-06		13000000					1e-06	1e-06	14000000	120000															1	1	0.3125		0.0001125	6.25e-14	6.25e-14		0.8125					6.25e-14	6.25e-14	0.875	0.0075
	2	16000000	12000000		14000	1e-06			19000000					1e-06	1e-06	10000000																2	1	0.75		0.000875	6.25e-14			1.1875					6.25e-14	6.25e-14	0.625
	3	120000000	100000000		100000	1e-06			190000000					1e-06	1e-06	140000000																3	1	0.833333		0.000833333	8.33333e-15			1.58333					8.33333e-15	8.33333e-15	1.16667
	4	400000000	25000000		40000	1e-06	1e-06		100000000					1e-06	1e-06	500000000																4	1	0.0625		0.0001	2.5e-15	2.5e-15		0.25					2.5e-15	2.5e-15	1.25
	5																															5
	6																															6
	7																															7
	8	19000000	9000000		15000	1e-06	1e-06		14000000					1e-06	1e-06	28000000																8	1	0.473684		0.000789474	5.26316e-14	5.26316e-14		0.736842					5.26316e-14	5.26316e-14	1.47368
	9	16000000								10000000																						9	1								0.625
	10	20000000	10000000	10000000	3000	1e-06	1e-06	1e-06	20000000	25000000				1e-06	1e-06	21000000	1800000							1	0	1	0	0	0			10	1	0.5	0.5	0.00015	5e-14	5e-14	5e-14	1	1.25				5e-14	5e-14	1.05	0.09
	11	12000000		12000000																				1	0	1	0	0	0			11	1		1
	12	16000000												1e-06	1e-06		1200000															12	1												6.25e-14	6.25e-14		0.075
	13	26000000						100000																								13	1						0.00384615
	14	35000000		23000000	3000	1e-06	1e-06	40000						1e-06	1e-06		900000															14	1		0.657143	8.57143e-05	2.85714e-14	2.85714e-14	0.00114286						2.85714e-14	2.85714e-14		0.0257143
	15	25000000					1e-06										1100000															15	1					4e-14										0.044
	16	10000000								13000000														1	0	1	0	0	0			16	1								1.3
	17																															17
	18																															18
	19																															19
	20								380000000																							20
	21	18000000									1e-06	23000000	21000000																			21	1									5.55556e-14	1.27778	1.16667
	22	22000000									1e-06	15000000	19000000																			22	1									4.54545e-14	0.681818	0.863636
	23	10000000									1e-06	13000000	11000000																			23	1									1e-13	1.3	1.1
	24																															24
Escherichia phage PaulScherrer (Bas60)	experiment #	plaque-forming units (pfu) in a 2.5 µl spot of serial dilutions of phage stock																						lysis observed (yes=1, no=0)							Escherichia phage PaulScherrer (Bas60)	experiment #	efficiency of plating (EOP)
		vector	EcoKI	EcoCFT_I	EcoRI	EcoRV	EcoCFT_II	EcoPI	RexAB	PifA	Fun/Z	Old	Tin	ΔrfaC	ΔrfaG	wbbL(+)	ΔwecB	E. coli UTI89	E. coli CFT073	E. coli 55989	S. e. Typhimurium 12023s	S. e. Typhimurium SL1344	E. coli B REL606	E. coli UTI89	E. coli CFT073	E. coli 55989	S. e. Typhimurium 12023s	S. e. Typhimurium SL1344	E. coli B REL606				vector	EcoKI	EcoCFT_I	EcoRI	EcoRV	EcoCFT_II	EcoPI	RexAB	PifA	Fun/Z	Old	Tin	ΔrfaC	ΔrfaG	wbbL(+)	ΔwecB	E. coli UTI89
	1	25000000	18000000			1e-06	14000000		19000000					1e-06	1e-06	20000000	1e-06															1	1	0.72			4e-14	0.56		0.76					4e-14	4e-14	0.8	4e-14
	2	700000000	110000000		1e-06	1e-06			800000000					1e-06	1e-06	500000000																2	1	0.157143		1.42857e-15	1.42857e-15			1.14286					1.42857e-15	1.42857e-15	0.714286
	3																															3
	4																															4
	5																															5
	6	1000000000	400000000		1e-06	1e-06			1100000000					1e-06	1e-06	900000000																6	1	0.4		1e-15	1e-15			1.1					1e-15	1e-15	0.9
	7																															7
	8	17000000	12000000		1e-06	1e-06	3000000		20000000					1e-06	1e-06	21000000	1e-06															8	1	0.705882		5.88235e-14	5.88235e-14	0.176471		1.17647					5.88235e-14	5.88235e-14	1.23529	5.88235e-14
	9	11000000								19000000																						9	1								1.72727
	10	150000000	20000000	140000000	1e-06	1e-06	20000000	1e-06	200000000	180000000				1e-06	1e-06	120000000	1e-06						110000000	1	1	1	1	1	1			10	1	0.133333	0.933333	6.66667e-15	6.66667e-15	0.133333	6.66667e-15	1.33333	1.2				6.66667e-15	6.66667e-15	0.8	6.66667e-15
	11	120000000		100000000																			120000000	1	1	1	1	1	1			11	1		0.833333
	12	140000000												1e-06	1e-06		1e-06															12	1												7.14286e-15	7.14286e-15		7.14286e-15
	13	60000000						1e-06																								13	1						1.66667e-14
	14	70000000		50000000	1e-06	1e-06	12000000	1e-06						1e-06	1e-06		100															14	1		0.714286	1.42857e-14	1.42857e-14	0.171429	1.42857e-14						1.42857e-14	1.42857e-14		1.42857e-06
	15	60000000					18000000										1e-06															15	1					0.3										1.66667e-14
	16	130000000								50000000													80000000	1	1	1	1	1	1			16	1								0.384615
	17	300000000	120000000	350000000	1e-06	1e-06	40000000	1e-06						1e-06	1e-06	350000000	1e-06						200000000	1	1	1	1	1	1			17	1	0.4	1.16667	3.33333e-15	3.33333e-15	0.133333	3.33333e-15						3.33333e-15	3.33333e-15	1.16667	3.33333e-15
	18	130000000																														18	1
	19																															19
	20																															20
	21	270000000									1e-06	180000000	310000000																			21	1									3.7037e-15	0.666667	1.14815
	22	800000000									1e-06	1100000000	1100000000																			22	1									1.25e-15	1.375	1.375
	23	170000000									1e-06	900000000	800000000																			23	1									5.88235e-15	5.29412	4.70588
	24																															24
Escherichia phage EmilieFrey (Bas61)	experiment #	plaque-forming units (pfu) in a 2.5 µl spot of serial dilutions of phage stock																						lysis observed (yes=1, no=0)							Escherichia phage EmilieFrey (Bas61)	experiment #	efficiency of plating (EOP)
		vector	EcoKI	EcoCFT_I	EcoRI	EcoRV	EcoCFT_II	EcoPI	RexAB	PifA	Fun/Z	Old	Tin	ΔrfaC	ΔrfaG	wbbL(+)	ΔwecB	E. coli UTI89	E. coli CFT073	E. coli 55989	S. e. Typhimurium 12023s	S. e. Typhimurium SL1344	E. coli B REL606	E. coli UTI89	E. coli CFT073	E. coli 55989	S. e. Typhimurium 12023s	S. e. Typhimurium SL1344	E. coli B REL606				vector	EcoKI	EcoCFT_I	EcoRI	EcoRV	EcoCFT_II	EcoPI	RexAB	PifA	Fun/Z	Old	Tin	ΔrfaC	ΔrfaG	wbbL(+)	ΔwecB	E. coli UTI89
	1	27000000	3000000	27000000	1e-06	1e-06	8000000	1e-06	24000000	50000000	1e-06	27000000	24000000	1e-06	1e-06	90000000	1e-06						700000	1	1	1	1	1	1			1	1	0.111111	1	3.7037e-14	3.7037e-14	0.296296	3.7037e-14	0.888889	1.85185	3.7037e-14	1	0.888889	3.7037e-14	3.7037e-14	3.33333	3.7037e-14
	2	25000000	9000000	32000000	1e-06	1e-06	2700000	1e-06	28000000	28000000	1e-06	100000000	22000000	1e-06	1e-06	36000000	1e-06						140000	1	1	1	1	1	1			2	1	0.36	1.28	4e-14	4e-14	0.108	4e-14	1.12	1.12	4e-14	4	0.88	4e-14	4e-14	1.44	4e-14
	3	24000000	2300000	20000000	1e-06	1e-06	10000000	1e-06	27000000	21000000	1e-06	25000000	20000000	1e-06	1e-06	18000000	1e-06						190000	1	1	1	1	1	1			3	1	0.0958333	0.833333	4.16667e-14	4.16667e-14	0.416667	4.16667e-14	1.125	0.875	4.16667e-14	1.04167	0.833333	4.16667e-14	4.16667e-14	0.75	4.16667e-14
	4																															4
	5																															5
	6																															6
	7																															7
	8																															8
	9																															9
	10																															10
	11																															11
	12																															12
	13																															13
	14																															14
	15																															15
	16																															16
	17																															17
	18																															18
	19																															19
	20																															20
	21																															21
	22																															22
	23																															23
	24																															24
Escherichia phage JohannJBalmer (Bas62)	experiment #	plaque-forming units (pfu) in a 2.5 µl spot of serial dilutions of phage stock																						lysis observed (yes=1, no=0)							Escherichia phage JohannJBalmer (Bas62)	experiment #	efficiency of plating (EOP)
		vector	EcoKI	EcoCFT_I	EcoRI	EcoRV	EcoCFT_II	EcoPI	RexAB	PifA	Fun/Z	Old	Tin	ΔrfaC	ΔrfaG	wbbL(+)	ΔwecB	E. coli UTI89	E. coli CFT073	E. coli 55989	S. e. Typhimurium 12023s	S. e. Typhimurium SL1344	E. coli B REL606	E. coli UTI89	E. coli CFT073	E. coli 55989	S. e. Typhimurium 12023s	S. e. Typhimurium SL1344	E. coli B REL606				vector	EcoKI	EcoCFT_I	EcoRI	EcoRV	EcoCFT_II	EcoPI	RexAB	PifA	Fun/Z	Old	Tin	ΔrfaC	ΔrfaG	wbbL(+)	ΔwecB	E. coli UTI89
	1	24000000	2500000	11000000	1e-06	1e-06	1400000	1e-06	23000000	21000000	1e-06	18000000	15000000	1e-06	1e-06	22000000	1e-06						200000	1	1	1	1	1	1			1	1	0.104167	0.458333	4.16667e-14	4.16667e-14	0.0583333	4.16667e-14	0.958333	0.875	4.16667e-14	0.75	0.625	4.16667e-14	4.16667e-14	0.916667	4.16667e-14
	2	17000000	3100000	17000000	1e-06	1e-06	1800000	1e-06	25000000	24000000	1e-06	16000000	8000000	1e-06	1e-06	17000000	1e-06						80000	1	1	1	1	1	1			2	1	0.182353	1	5.88235e-14	5.88235e-14	0.105882	5.88235e-14	1.47059	1.41176	5.88235e-14	0.941176	0.470588	5.88235e-14	5.88235e-14	1	5.88235e-14
	3	14000000	1900000	9000000	1e-06	1e-06	900000	1e-06	20000000	16000000	1e-06	16000000	13000000	1e-06	1e-06	19000000	1e-06						80000	1	1	1	1	1	1			3	1	0.135714	0.642857	7.14286e-14	7.14286e-14	0.0642857	7.14286e-14	1.42857	1.14286	7.14286e-14	1.14286	0.928571	7.14286e-14	7.14286e-14	1.35714	7.14286e-14
	4																															4
	5																															5
	6																															6
	7																															7
	8																															8
	9																															9
	10																															10
	11																															11
	12																															12
	13																															13
	14																															14
	15																															15
	16																															16
	17																															17
	18																															18
	19																															19
	20																															20
	21																															21
	22																															22
	23																															23
	24																															24
Escherichia phage JohannRWettstein (Bas63)	experiment #	plaque-forming units (pfu) in a 2.5 µl spot of serial dilutions of phage stock																						lysis observed (yes=1, no=0)							Escherichia phage JohannRWettstein (Bas63)	experiment #	efficiency of plating (EOP)
		vector	EcoKI	EcoCFT_I	EcoRI	EcoRV	EcoCFT_II	EcoPI	RexAB	PifA	Fun/Z	Old	Tin	ΔrfaC	ΔrfaG	wbbL(+)	ΔwecB	E. coli UTI89	E. coli CFT073	E. coli 55989	S. e. Typhimurium 12023s	S. e. Typhimurium SL1344	E. coli B REL606	E. coli UTI89	E. coli CFT073	E. coli 55989	S. e. Typhimurium 12023s	S. e. Typhimurium SL1344	E. coli B REL606				vector	EcoKI	EcoCFT_I	EcoRI	EcoRV	EcoCFT_II	EcoPI	RexAB	PifA	Fun/Z	Old	Tin	ΔrfaC	ΔrfaG	wbbL(+)	ΔwecB	E. coli UTI89
	1	1800000	2500000		2000000	1e-06	1600000		1500000					1e-06	1e-06	800000	2200000															1	1	1.38889		1.11111	5.55556e-13	0.888889		0.833333					5.55556e-13	5.55556e-13	0.444444	1.22222
	2	120000000	90000000		9000000	1e-06			50000000					1e-06	1e-06	10000000																2	1	0.75		0.075	8.33333e-15			0.416667					8.33333e-15	8.33333e-15	0.0833333
	3																															3
	4																															4
	5																															5
	6	100000000	120000000		100000000	1e-06			90000000					1e-06	1e-06	11000000																6	1	1.2		1	1e-14			0.9					1e-14	1e-14	0.11
	7																															7
	8																															8
	9																															9
	10	100000000	150000000	80000000	150000000	1e-06	100000000	1e-06	150000000	140000000				1e-06	1e-06	8000000	160000000							0	0	0	0	0	0			10	1	1.5	0.8	1.5	1e-14	1	1e-14	1.5	1.4				1e-14	1e-14	0.08	1.6
	11	140000000		50000000																				0	0	0	0	0	0			11	1		0.357143
	12	230000000	200000000	70000000	230000000	1e-06	180000000	1e-06	250000000	210000000				1e-06	1e-06	18000000	200000000															12	1	0.869565	0.304348	1	4.34783e-15	0.782609	4.34783e-15	1.08696	0.913043				4.34783e-15	4.34783e-15	0.0782609	0.869565
	13	130000000		100000000				1e-06																								13	1		0.769231				7.69231e-15
	14																															14
	15																															15
	16	130000000								200000000														0	0	0	0	0	0			16	1								1.53846
	17																															17
	18																															18
	19																															19
	20																															20
	21	190000000									1e-06	180000000	190000000																			21	1									5.26316e-15	0.947368	1
	22	140000000									1e-06	160000000	110000000																			22	1									7.14286e-15	1.14286	0.785714
	23	140000000									1e-06	210000000	150000000																			23	1									7.14286e-15	1.5	1.07143
	24	18000000									1e-06	15000000	12000000																			24	1									5.55556e-14	0.833333	0.666667
Escherichia phage JeanTinguely (Bas64)	experiment #	plaque-forming units (pfu) in a 2.5 µl spot of serial dilutions of phage stock																						lysis observed (yes=1, no=0)							Escherichia phage JeanTinguely (Bas64)	experiment #	efficiency of plating (EOP)
		vector	EcoKI	EcoCFT_I	EcoRI	EcoRV	EcoCFT_II	EcoPI	RexAB	PifA	Fun/Z	Old	Tin	ΔrfaC	ΔrfaG	wbbL(+)	ΔwecB	E. coli UTI89	E. coli CFT073	E. coli 55989	S. e. Typhimurium 12023s	S. e. Typhimurium SL1344	E. coli B REL606	E. coli UTI89	E. coli CFT073	E. coli 55989	S. e. Typhimurium 12023s	S. e. Typhimurium SL1344	E. coli B REL606				vector	EcoKI	EcoCFT_I	EcoRI	EcoRV	EcoCFT_II	EcoPI	RexAB	PifA	Fun/Z	Old	Tin	ΔrfaC	ΔrfaG	wbbL(+)	ΔwecB	E. coli UTI89
	1	200000000	180000000	14000000	150000000	90000000	1e-06	1e-06	190000000	210000000				40000	20000000	1e-06	270000000						330000000	0	0	0	0	0	1			1	1	0.9	0.07	0.75	0.45	5e-15	5e-15	0.95	1.05				0.0002	0.1	5e-15	1.35
	2	230000000	300000000	50000000	250000000	70000000	1e-06	1e-06	310000000	120000000				28000	18000000	1e-06	250000000						310000000	0	0	0	0	0	1			2	1	1.30435	0.217391	1.08696	0.304348	4.34783e-15	4.34783e-15	1.34783	0.521739				0.000121739	0.0782609	4.34783e-15	1.08696
	3	220000000	170000000	15000000	120000000	140000000	1e-06	1e-06	170000000	270000000				100000	60000000	1e-06	250000000						200000000	0	0	0	0	0	1			3	1	0.772727	0.0681818	0.545455	0.636364	4.54545e-15	4.54545e-15	0.772727	1.22727				0.000454545	0.272727	4.54545e-15	1.13636
	4	100000000	120000000	6000000																												4	1	1.2	0.06
	5																															5
	6																															6
	7																															7
	8																															8
	9																															9
	10																															10
	11																															11
	12																															12
	13	300000000	300000000	50000000	400000000	80000000	1e-06	1e-06	200000000	300000000				50000	800000	1e-06	500000000															13	1	1	0.166667	1.33333	0.266667	3.33333e-15	3.33333e-15	0.666667	1				0.000166667	0.00266667	3.33333e-15	1.66667
	14	250000000		40000000				1e-06																								14	1		0.16				4e-15
	15																															15
	16																															16
	17																															17
	18																															18
	19																															19
	20																															20
	21	120000000									600000000	700000000	500000000																			21	1									5	5.83333	4.16667
	22	400000000									700000000	600000000	500000000																			22	1									1.75	1.5	1.25
	23	1000000000									800000000	1200000000	700000000																			23	1									0.8	1.2	0.7
	24																															24
Escherichia phage JacobBurckhardt (Bas65)	experiment #	plaque-forming units (pfu) in a 2.5 µl spot of serial dilutions of phage stock																						lysis observed (yes=1, no=0)							Escherichia phage JacobBurckhardt (Bas65)	experiment #	efficiency of plating (EOP)
		vector	EcoKI	EcoCFT_I	EcoRI	EcoRV	EcoCFT_II	EcoPI	RexAB	PifA	Fun/Z	Old	Tin	ΔrfaC	ΔrfaG	wbbL(+)	ΔwecB	E. coli UTI89	E. coli CFT073	E. coli 55989	S. e. Typhimurium 12023s	S. e. Typhimurium SL1344	E. coli B REL606	E. coli UTI89	E. coli CFT073	E. coli 55989	S. e. Typhimurium 12023s	S. e. Typhimurium SL1344	E. coli B REL606				vector	EcoKI	EcoCFT_I	EcoRI	EcoRV	EcoCFT_II	EcoPI	RexAB	PifA	Fun/Z	Old	Tin	ΔrfaC	ΔrfaG	wbbL(+)	ΔwecB	E. coli UTI89
	1	180000000	150000000	80000000	160000000	190000000	1e-06	30000	150000000	2100000				400	100000	1e-06	170000000						1000	0	0	0	0	0	1			1	1	0.833333	0.444444	0.888889	1.05556	5.55556e-15	0.000166667	0.833333	0.0116667				2.22222e-06	0.000555556	5.55556e-15	0.944444
	2	120000000	170000000	90000000	110000000	130000000	1e-06	40000	190000000	800000				900	130000	1e-06	220000000						700	0	0	0	0	0	1			2	1	1.41667	0.75	0.916667	1.08333	8.33333e-15	0.000333333	1.58333	0.00666667				7.5e-06	0.00108333	8.33333e-15	1.83333
	3	70000000	180000000	120000000	80000000	160000000	1e-06	400000	140000000	100000				300	80000	1e-06	190000000						3000	0	0	0	0	0	1			3	1	2.57143	1.71429	1.14286	2.28571	1.42857e-14	0.00571429	2	0.00142857				4.28571e-06	0.00114286	1.42857e-14	2.71429
	4	120000000	170000000	70000000	110000000	150000000	1e-06	500000	100000000	170000				400	60000	1e-06	120000000						1200	0	0	0	0	0	1			4	1	1.41667	0.583333	0.916667	1.25	8.33333e-15	0.00416667	0.833333	0.00141667				3.33333e-06	0.0005	8.33333e-15	1
	5																															5
	6																															6
	7																															7
	8																															8
	9																															9
	10																															10
	11																															11
	12																															12
	13																															13
	14																															14
	15																															15
	16																															16
	17																															17
	18																															18
	19																															19
	20																															20
	21	100000000									100000000	180000000	100000000																			21	1									1	1.8	1
	22	120000000									110000000	110000000	100000000																			22	1									0.916667	0.916667	0.833333
	23	50000000									60000000	80000000	50000000																			23	1									1.2	1.6	1
	24																															24
Escherichia phage T7	experiment #	plaque-forming units (pfu) in a 2.5 µl spot of serial dilutions of phage stock																						lysis observed (yes=1, no=0)							Escherichia phage T7	experiment #	efficiency of plating (EOP)
		vector	EcoKI	EcoCFT_I	EcoRI	EcoRV	EcoCFT_II	EcoPI	RexAB	PifA	Fun/Z	Old	Tin	ΔrfaC	ΔrfaG	wbbL(+)	ΔwecB	E. coli UTI89	E. coli CFT073	E. coli 55989	S. e. Typhimurium 12023s	S. e. Typhimurium SL1344	E. coli B REL606	E. coli UTI89	E. coli CFT073	E. coli 55989	S. e. Typhimurium 12023s	S. e. Typhimurium SL1344	E. coli B REL606				vector	EcoKI	EcoCFT_I	EcoRI	EcoRV	EcoCFT_II	EcoPI	RexAB	PifA	Fun/Z	Old	Tin	ΔrfaC	ΔrfaG	wbbL(+)	ΔwecB	E. coli UTI89
	1	21000000	18000000		14000000	20000000	1e-06		16000000					1e-06	5000	1e-06	14000000															1	1	0.857143		0.666667	0.952381	4.7619e-14		0.761905					4.7619e-14	0.000238095	4.7619e-14	0.666667
	2	18000000	19000000		28000000	15000000			17000000					1e-06	1900	1e-06																2	1	1.05556		1.55556	0.833333			0.944444					5.55556e-14	0.000105556	5.55556e-14
	3	120000000	160000000		160000000	90000000			160000000					1e-06	5000	1e-06																3	1	1.33333		1.33333	0.75			1.33333					8.33333e-15	4.16667e-05	8.33333e-15
	4	150000000	170000000		100000000	190000000	1e-06		170000000					1e-06	17000	1e-06																4	1	1.13333		0.666667	1.26667	6.66667e-15		1.13333					6.66667e-15	0.000113333	6.66667e-15
	5	14000000	15000000		16000000	13000000			9000000					1e-06	1000																	5	1	1.07143		1.14286	0.928571			0.642857					7.14286e-14	7.14286e-05
	6	20000000	12000000		18000000	18000000			20000000					1e-06	2000	1e-06																6	1	0.6		0.9	0.9			1					5e-14	0.0001	5e-14
	7																															7
	8																															8
	9																															9
	10	50000000	30000000	14000000	24000000	40000000	1e-06	1e-06	30000000	1e-06				200	13000	1e-06	25000000						30000000	0	0	0	0	0	1			10	1	0.6	0.28	0.48	0.8	2e-14	2e-14	0.6	2e-14				4e-06	0.00026	2e-14	0.5
	11	10000000		10000000																			35000000	0	0	0	0	0	1			11	1		1
	12																															12
	13	70000000	50000000	40000000	40000000	40000000	1e-06	1e-06	21000000	1e-06				1e-06	2800	1e-06	60000000						40000000	0	0	0	0	0	1			13	1	0.714286	0.571429	0.571429	0.571429	1.42857e-14	1.42857e-14	0.3	1.42857e-14				1.42857e-14	4e-05	1.42857e-14	0.857143
	14	50000000		50000000				1e-06																								14	1		1				2e-14
	15	11000000				18000000	1e-06	1e-06	10000000	1e-06				1e-06	4000	1e-06	15000000															15	1				1.63636	9.09091e-14	9.09091e-14	0.909091	9.09091e-14				9.09091e-14	0.000363636	9.09091e-14	1.36364
	16																															16
	17																															17
	18																															18
	19																															19
	20																															20
	21	13000000									12000000	12000000	19000000																			21	1									0.923077	0.923077	1.46154
	22	13000000									3100000	18000000	13000000																			22	1									0.238462	1.38462	1
	23	7000000									2200000	13000000	12000000																			23	1									0.314286	1.85714	1.71429
	24																															24
Escherichia phage T3K12 (Bas66)	experiment #	plaque-forming units (pfu) in a 2.5 µl spot of serial dilutions of phage stock																						lysis observed (yes=1, no=0)							Escherichia phage T3K12 (Bas66)	experiment #	efficiency of plating (EOP)
		vector	EcoKI	EcoCFT_I	EcoRI	EcoRV	EcoCFT_II	EcoPI	RexAB	PifA	Fun/Z	Old	Tin	ΔrfaC	ΔrfaG	wbbL(+)	ΔwecB	E. coli UTI89	E. coli CFT073	E. coli 55989	S. e. Typhimurium 12023s	S. e. Typhimurium SL1344	E. coli B REL606	E. coli UTI89	E. coli CFT073	E. coli 55989	S. e. Typhimurium 12023s	S. e. Typhimurium SL1344	E. coli B REL606				vector	EcoKI	EcoCFT_I	EcoRI	EcoRV	EcoCFT_II	EcoPI	RexAB	PifA	Fun/Z	Old	Tin	ΔrfaC	ΔrfaG	wbbL(+)	ΔwecB	E. coli UTI89
	1	5000000	5000000	1600000	4000000	1e-06	11000	21000	4000000	7000000				5000	30000	1e-06	4000000						1500000	0	0	0	0	0	1			1	1	1	0.32	0.8	2e-13	0.0022	0.0042	0.8	1.4				0.001	0.006	2e-13	0.8
	2	8000000	6000000	4000000	7000000	1e-06	5000	1200	5000000	4000000				2000	130000	1e-06	5000000						2000000	0	0	0	0	0	1			2	1	0.75	0.5	0.875	1.25e-13	0.000625	0.00015	0.625	0.5				0.00025	0.01625	1.25e-13	0.625
	3	10000000	11000000	3000000	11000000	1e-06	24000	5000	10000000	8000000				18000	200000	1e-06	8000000						1900000	0	0	0	0	0	1			3	1	1.1	0.3	1.1	1e-13	0.0024	0.0005	1	0.8				0.0018	0.02	1e-13	0.8
	4	120000000			130000000	1e-06	200000	80000						160000	170000																	4	1			1.08333	8.33333e-15	0.00166667	0.000666667						0.00133333	0.00141667
	5	110000000			100000000	1e-06	230000	100000						200000	220000																	5	1			0.909091	9.09091e-15	0.00209091	0.000909091						0.00181818	0.002
	6	40000000			40000000	1e-06	120000	50000						170000	180000																	6	1			1	2.5e-14	0.003	0.00125						0.00425	0.0045
	7																															7
	8	50000000	40000000		30000000				30000000							1e-06	50000000															8	1	0.8		0.6				0.6							2e-14	1
	9	14000000								1e-06																						9	1								7.14286e-14
	10																															10
	11																															11
	12																															12
	13	280000000	140000000	140000000	300000000	1e-06	400000	800000	240000000	200000000						1e-06	250000000						2300000	0	0	0	0	0	1			13	1	0.5	0.5	1.07143	3.57143e-15	0.00142857	0.00285714	0.857143	0.714286						3.57143e-15	0.892857
	14	160000000		120000000				400000																								14	1		0.75				0.0025
	15																															15
	16																															16
	17																															17
	18																															18
	19																															19
	20																															20
	21	10000000									1600000	6000000	1200000																			21	1									0.16	0.6	0.12
	22	5000000									7000000	1600000	6000000																			22	1									1.4	0.32	1.2
	23	12000000									9000000	9000000	10000000																			23	1									0.75	0.75	0.833333
	24	70000000									60000000	50000000	80000000																			24	1									0.857143	0.714286	1.14286
Escherichia phage ErnstBeyeler (Bas67)	experiment #	plaque-forming units (pfu) in a 2.5 µl spot of serial dilutions of phage stock																						lysis observed (yes=1, no=0)							Escherichia phage ErnstBeyeler (Bas67)	experiment #	efficiency of plating (EOP)
		vector	EcoKI	EcoCFT_I	EcoRI	EcoRV	EcoCFT_II	EcoPI	RexAB	PifA	Fun/Z	Old	Tin	ΔrfaC	ΔrfaG	wbbL(+)	ΔwecB	E. coli UTI89	E. coli CFT073	E. coli 55989	S. e. Typhimurium 12023s	S. e. Typhimurium SL1344	E. coli B REL606	E. coli UTI89	E. coli CFT073	E. coli 55989	S. e. Typhimurium 12023s	S. e. Typhimurium SL1344	E. coli B REL606				vector	EcoKI	EcoCFT_I	EcoRI	EcoRV	EcoCFT_II	EcoPI	RexAB	PifA	Fun/Z	Old	Tin	ΔrfaC	ΔrfaG	wbbL(+)	ΔwecB	E. coli UTI89
	1	80000000	100000000	40000000	110000000	190000000	60000	1e-06	120000000	100000000				1100000	7000000	1e-06	150000000						28000000	0	0	0	0	0	1			1	1	1.25	0.5	1.375	2.375	0.00075	1.25e-14	1.5	1.25				0.01375	0.0875	1.25e-14	1.875
	2	100000000	140000000	30000000	100000000	110000000	40000	1e-06	100000000	100000000				140000	8000000	1e-06	180000000						21000000	0	0	0	0	0	1			2	1	1.4	0.3	1	1.1	0.0004	1e-14	1	1				0.0014	0.08	1e-14	1.8
	3	100000000	150000000	40000000	70000000	90000000	40000	1e-06	100000000	70000000				450000	7000000	1e-06	170000000						40000000	0	0	0	0	0	1			3	1	1.5	0.4	0.7	0.9	0.0004	1e-14	1	0.7				0.0045	0.07	1e-14	1.7
	4	50000000	70000000	30000000	50000000	40000000	10000	1e-06	60000000	100000000				170000	10000000	1e-06	130000000						70000000	0	0	0	0	0	1			4	1	1.4	0.6	1	0.8	0.0002	2e-14	1.2	2				0.0034	0.2	2e-14	2.6
	5																															5
	6																															6
	7																															7
	8																															8
	9																															9
	10																															10
	11																															11
	12																															12
	13																															13
	14	600000000		500000000				1e-06																								14	1		0.833333				1.66667e-15
	15																															15
	16																															16
	17																															17
	18																															18
	19																															19
	20																															20
	21	120000000									40000000	70000000	90000000																			21	1									0.333333	0.583333	0.75
	22	160000000									60000000	70000000	80000000																			22	1									0.375	0.4375	0.5
	23	50000000									7000000	14000000	60000000																			23	1									0.14	0.28	1.2
	24																															24
Escherichia phage CarlSpitteler (Bas68)	experiment #	plaque-forming units (pfu) in a 2.5 µl spot of serial dilutions of phage stock																						lysis observed (yes=1, no=0)							Escherichia phage CarlSpitteler (Bas68)	experiment #	efficiency of plating (EOP)
		vector	EcoKI	EcoCFT_I	EcoRI	EcoRV	EcoCFT_II	EcoPI	RexAB	PifA	Fun/Z	Old	Tin	ΔrfaC	ΔrfaG	wbbL(+)	ΔwecB	E. coli UTI89	E. coli CFT073	E. coli 55989	S. e. Typhimurium 12023s	S. e. Typhimurium SL1344	E. coli B REL606	E. coli UTI89	E. coli CFT073	E. coli 55989	S. e. Typhimurium 12023s	S. e. Typhimurium SL1344	E. coli B REL606				vector	EcoKI	EcoCFT_I	EcoRI	EcoRV	EcoCFT_II	EcoPI	RexAB	PifA	Fun/Z	Old	Tin	ΔrfaC	ΔrfaG	wbbL(+)	ΔwecB	E. coli UTI89
	1	190000000	70000000	7000000	120000000	120000000	60000	1e-06	80000000	50000000				300000	80000	1e-06	180000000						25000000	0	1	0	0	0	1			1	1	0.368421	0.0368421	0.631579	0.631579	0.000315789	5.26316e-15	0.421053	0.263158				0.00157895	0.000421053	5.26316e-15	0.947368
	2	70000000	30000000	9000000	100000000	100000000	41000	1e-06	120000000	80000000				270000	1200000	1e-06	100000000						19000000	0	1	0	0	0	1			2	1	0.428571	0.128571	1.42857	1.42857	0.000585714	1.42857e-14	1.71429	1.14286				0.00385714	0.0171429	1.42857e-14	1.42857
	3	50000000	50000000	10000000	100000000	100000000	36000	1e-06	110000000	50000000				130000	140000	1e-06	220000000						50000000	0	1	0	0	0	1			3	1	1	0.2	2	2	0.00072	2e-14	2.2	1				0.0026	0.0028	2e-14	4.4
	4	50000000	80000000	2000000	60000000	80000000	38000	1e-06	70000000	80000000				150000	380000	1e-06	180000000						50000000	0	1	0	0	0	1			4	1	1.6	0.04	1.2	1.6	0.00076	2e-14	1.4	1.6				0.003	0.0076	2e-14	3.6
	5																															5
	6																															6
	7																															7
	8																															8
	9																															9
	10																															10
	11																															11
	12																															12
	13																															13
	14																															14
	15																															15
	16																															16
	17																															17
	18																															18
	19																															19
	20																															20
	21	100000000									50000000	70000000	110000000																			21	1									0.5	0.7	1.1
	22	130000000									60000000	17000000	80000000																			22	1									0.461538	0.130769	0.615385
	23	80000000									9000000	9000000	10000000																			23	1									0.1125	0.1125	0.125
	24																															24
Escherichia phage N4	experiment #	plaque-forming units (pfu) in a 2.5 µl spot of serial dilutions of phage stock																						lysis observed (yes=1, no=0)							Escherichia phage N4	experiment #	efficiency of plating (EOP)
		vector	EcoKI	EcoCFT_I	EcoRI	EcoRV	EcoCFT_II	EcoPI	RexAB	PifA	Fun/Z	Old	Tin	ΔrfaC	ΔrfaG	wbbL(+)	ΔwecB	E. coli UTI89	E. coli CFT073	E. coli 55989	S. e. Typhimurium 12023s	S. e. Typhimurium SL1344	E. coli B REL606	E. coli UTI89	E. coli CFT073	E. coli 55989	S. e. Typhimurium 12023s	S. e. Typhimurium SL1344	E. coli B REL606				vector	EcoKI	EcoCFT_I	EcoRI	EcoRV	EcoCFT_II	EcoPI	RexAB	PifA	Fun/Z	Old	Tin	ΔrfaC	ΔrfaG	wbbL(+)	ΔwecB	E. coli UTI89
	1	1000000000	600000000		600000000	800000000	600000000		1200000000					600000000	700000000	1700000000	1e-06															1	1	0.6		0.6	0.8	0.6		1.2					0.6	0.7	1.7	1e-15
	2																															2
	3																															3
	4																															4
	5																															5
	6																															6
	7	1700000000																														7	1
	8																															8
	9																															9
	10	1000000000	800000000	700000000	1500000000	500000000	1000000000	8000000	1200000000	1200000000				1400000000	1200000000	1600000000	1e-06							1	0	1	0	0	0			10	1	0.8	0.7	1.5	0.5	1	0.008	1.2	1.2				1.4	1.2	1.6	1e-15
	11	1400000000		800000000																				1	0	1	0	0	0			11	1		0.571429
	12	900000000	1000000000	600000000	1200000000	1300000000	1000000000	31000000	1200000000	1300000000				700000000	1000000000	1300000000	1e-06															12	1	1.11111	0.666667	1.33333	1.44444	1.11111	0.0344444	1.33333	1.44444				0.777778	1.11111	1.44444	1.11111e-15
	13	1000000000						12000000																								13	1						0.012
	14																															14
	15																															15
	16	1500000000								1800000000														1	0	1	0	0	0			16	1								1.2
	17																															17
	18	1200000000																														18	1
	19																															19
	20																															20
	21	2300000000									1300000000	2200000000	1900000000																			21	1									0.565217	0.956522	0.826087
	22	1200000000									900000000	1300000000	1900000000																			22	1									0.75	1.08333	1.58333
	23	1600000000									900000000	1500000000	1800000000																			23	1									0.5625	0.9375	1.125
	24																															24
Escherichia phage AlfredRasser (Bas69)	experiment #	plaque-forming units (pfu) in a 2.5 µl spot of serial dilutions of phage stock																						lysis observed (yes=1, no=0)							Escherichia phage AlfredRasser (Bas69)	experiment #	efficiency of plating (EOP)
		vector	EcoKI	EcoCFT_I	EcoRI	EcoRV	EcoCFT_II	EcoPI	RexAB	PifA	Fun/Z	Old	Tin	ΔrfaC	ΔrfaG	wbbL(+)	ΔwecB	E. coli UTI89	E. coli CFT073	E. coli 55989	S. e. Typhimurium 12023s	S. e. Typhimurium SL1344	E. coli B REL606	E. coli UTI89	E. coli CFT073	E. coli 55989	S. e. Typhimurium 12023s	S. e. Typhimurium SL1344	E. coli B REL606				vector	EcoKI	EcoCFT_I	EcoRI	EcoRV	EcoCFT_II	EcoPI	RexAB	PifA	Fun/Z	Old	Tin	ΔrfaC	ΔrfaG	wbbL(+)	ΔwecB	E. coli UTI89
	1	400000000	380000000		500000000	500000000	600000000		500000000					180000000	500000000	1000000000	1e-06															1	1	0.95		1.25	1.25	1.5		1.25					0.45	1.25	2.5	2.5e-15
	2																															2
	3																															3
	4																															4
	5																															5
	6																															6
	7																															7
	8	3800000000	2000000000		3700000000	310000000	2800000000		3000000000					1200000000	2600000000	2600000000	1e-06															8	1	0.526316		0.973684	0.0815789	0.736842		0.789474					0.315789	0.684211	0.684211	2.63158e-16
	9	3100000000								3200000000																						9	1								1.03226
	10	800000000	1000000000	500000000	1000000000	800000000	400000000	8000000	700000000	1000000000				700000000	1000000000	1000000000	1e-06							1	0	1	0	0	0			10	1	1.25	0.625	1.25	1	0.5	0.01	0.875	1.25				0.875	1.25	1.25	1.25e-15
	11	400000000		210000000																				1	0	1	0	0	0			11	1		0.525
	12	1100000000	1300000000	400000000	1000000000	1400000000	500000000	26000000	1000000000	800000000				800000000	1000000000	1000000000	1e-06															12	1	1.18182	0.363636	0.909091	1.27273	0.454545	0.0236364	0.909091	0.727273				0.727273	0.909091	0.909091	9.09091e-16
	13	1000000000						10000000																								13	1						0.01
	14																															14
	15																															15
	16	1000000000								1200000000														1	0	1	0	0	0			16	1								1.2
	17																															17
	18	700000000																														18	1
	19																															19
	20																															20
	21	900000000									900000000	1200000000	800000000																			21	1									1	1.33333	0.888889
	22	150000000									600000000	600000000	1000000000																			22	1									4	4	6.66667
	23	280000000									360000000	400000000	700000000																			23	1									1.28571	1.42857	2.5
	24																															24
Escherichia phage lambdavir	experiment #	plaque-forming units (pfu) in a 2.5 µl spot of serial dilutions of phage stock																						lysis observed (yes=1, no=0)							Escherichia phage lambdavir	experiment #	efficiency of plating (EOP)
		vector	EcoKI	EcoCFT_I	EcoRI	EcoRV	EcoCFT_II	EcoPI	RexAB	PifA	Fun/Z	Old	Tin	ΔrfaC	ΔrfaG	wbbL(+)	ΔwecB	E. coli UTI89	E. coli CFT073	E. coli 55989	S. e. Typhimurium 12023s	S. e. Typhimurium SL1344	E. coli B REL606	E. coli UTI89	E. coli CFT073	E. coli 55989	S. e. Typhimurium 12023s	S. e. Typhimurium SL1344	E. coli B REL606				vector	EcoKI	EcoCFT_I	EcoRI	EcoRV	EcoCFT_II	EcoPI	RexAB	PifA	Fun/Z	Old	Tin	ΔrfaC	ΔrfaG	wbbL(+)	ΔwecB	E. coli UTI89
	1	90000000	2200		10000	1e-06	1e-06		50000000					900	1100000	1e-06	50000000															1	1	2.44444e-05		0.000111111	1.11111e-14	1.11111e-14		0.555556					1e-05	0.0122222	1.11111e-14	0.555556
	2	170000000	1400		1700	1e-06			160000000						2800000	1e-06																2	1	8.23529e-06		1e-05	5.88235e-15			0.941176						0.0164706	5.88235e-15
	3	1000000000	11000		18000	1e-06			1200000000					80000	13000000	1e-06																3	1	1.1e-05		1.8e-05	1e-15			1.2					8e-05	0.013	1e-15
	4	1000000000	15000		10000	1e-06			400000000					80000	200000000	1e-06																4	1	1.5e-05		1e-05	1e-15			0.4					8e-05	0.2	1e-15
	5	16000000	500		1200	100			20000000					1000	1000000																	5	1	3.125e-05		7.5e-05	6.25e-06			1.25					6.25e-05	0.0625
	6	24000000	800		1900	1e-06			9000000						1400000	1e-06																6	1	3.33333e-05		7.91667e-05	4.16667e-14			0.375						0.0583333	4.16667e-14
	7																															7
	8																															8
	9																															9
	10	110000000	10000	1900000	1400	1e-06	1e-06	9000	100000000	100000000				400	4000000	1e-06	50000000						35000000	0	0	0	0	0	1			10	1	9.09091e-05	0.0172727	1.27273e-05	9.09091e-15	9.09091e-15	8.18182e-05	0.909091	0.909091				3.63636e-06	0.0363636	9.09091e-15	0.454545
	11	100000000		3000000	1500	1e-06											9000000															11	1		0.03	1.5e-05	1e-14											0.09
	12	16000000		190000			1e-06	1400	19000000	15000000													10000000	0	0	0	0	0	1			12	1		0.011875			6.25e-14	8.75e-05	1.1875	0.9375
	13	34000000						7000																								13	1						0.000205882
	14	60000000												700	12000000																	14	1												1.16667e-05	0.2
	15	70000000												600	15000000																	15	1												8.57143e-06	0.214286
	16	10000000								15000000													10000000	0	0	0	0	0	1			16	1								1.5
	17																															17
	18																															18
	19																															19
	20																															20
	21	19000000									90000000	1e-06	22000000																			21	1									4.73684	5.26316e-14	1.15789
	22	26000000									23000000	1e-06	26000000																			22	1									0.884615	3.84615e-14	1
	23	22000000									26000000	1e-06	24000000																			23	1									1.18182	4.54545e-14	1.09091
	24																															24
Escherichia phage P1vir	experiment #	plaque-forming units (pfu) in a 2.5 µl spot of serial dilutions of phage stock																						lysis observed (yes=1, no=0)							Escherichia phage P1vir	experiment #	efficiency of plating (EOP)
		vector	EcoKI	EcoCFT_I	EcoRI	EcoRV	EcoCFT_II	EcoPI	RexAB	PifA	Fun/Z	Old	Tin	ΔrfaC	ΔrfaG	wbbL(+)	ΔwecB	E. coli UTI89	E. coli CFT073	E. coli 55989	S. e. Typhimurium 12023s	S. e. Typhimurium SL1344	E. coli B REL606	E. coli UTI89	E. coli CFT073	E. coli 55989	S. e. Typhimurium 12023s	S. e. Typhimurium SL1344	E. coli B REL606				vector	EcoKI	EcoCFT_I	EcoRI	EcoRV	EcoCFT_II	EcoPI	RexAB	PifA	Fun/Z	Old	Tin	ΔrfaC	ΔrfaG	wbbL(+)	ΔwecB	E. coli UTI89
	1	15000000	30000		1e-06	1e-06	1e-06		11000000					1e-06	16000000	1e-06	12000000															1	1	0.002		6.66667e-14	6.66667e-14	6.66667e-14		0.733333					6.66667e-14	1.06667	6.66667e-14	0.8
	2	12000000	80000		1e-06	1e-06			15000000					1e-06	12000000	1e-06																2	1	0.00666667		8.33333e-14	8.33333e-14			1.25					8.33333e-14	1	8.33333e-14
	3	28000000	100000		1e-06	1e-06			18000000					1e-06	5000000	1e-06																3	1	0.00357143		3.57143e-14	3.57143e-14			0.642857					3.57143e-14	0.178571	3.57143e-14
	4																															4
	5																															5
	6																															6
	7																															7
	8	35000000	2000		1e-06	1e-06	1e-06		30000000					1e-06	7000000	1e-06	43000000															8	1	5.71429e-05		2.85714e-14	2.85714e-14	2.85714e-14		0.857143					2.85714e-14	0.2	2.85714e-14	1.22857
	9	40000000		300000	1e-06	100	1e-06	11000		70000000				1e-06	18000000	1e-06																9	1		0.0075	2.5e-14	2.5e-06	2.5e-14	0.000275		1.75				2.5e-14	0.45	2.5e-14
	10	14000000	50000	500000	1e-06	1e-06	1e-06	2600000	10000000	12000000				1e-06	12000000	1e-06	14000000						15000000	0	0	0	0	0	1			10	1	0.00357143	0.0357143	7.14286e-14	7.14286e-14	7.14286e-14	0.185714	0.714286	0.857143				7.14286e-14	0.857143	7.14286e-14	1
	11	11000000		1400000	1e-06	1e-06											11000000															11	1		0.127273	9.09091e-14	9.09091e-14											1
	12	7000000		500000																			2500000	0	0	0	0	0	1			12	1		0.0714286
	13	6000000						1600000																								13	1						0.266667
	14	12000000												1e-06	4000000																	14	1												8.33333e-14	0.333333
	15	20000000												1e-06	2800000																	15	1												5e-14	0.14
	16	2500000								8000000													3300000	0	0	0	0	0	1			16	1								3.2
	17																															17
	18																															18
	19																															19
	20																															20
[truncated: 30 more rows]
[truncated: 5 more columns]

## Sheet: summary statistics
	ICTV family (subfamily)	ICTV genus	Bas#	Phage (name)	AVERAGE efficiency of plating																						lysis observed (yes=1, no=0)							ICTV family (subfamily)	ICTV genus	old phage name	Bas#	Phage (name)	STDEV.P efficiency of plating
					vector	EcoKI	EcoCFT_I	EcoRI	EcoRV	EcoCFT_II	EcoPI	RexAB	PifA	Fun/Z	Old	Tin	ΔrfaC	ΔrfaG	wbbL(+)	ΔwecB	E. coli UTI89	E. coli CFT073	E. coli 55989	S. e. Typhimurium 12023s	S. e. Typhimurium SL1344	E. coli B REL606	E. coli UTI89	E. coli CFT073	E. coli 55989	S. e. Typhimurium 12023s	S. e. Typhimurium SL1344	E. coli B REL606							vector	EcoKI	EcoCFT_I	EcoRI	EcoRV	EcoCFT_II	EcoPI	RexAB	PifA	Fun/Z	Old
	Drexlerviridae; Braunvirinae	Guelphvirus	Bas01	Escherichia phage AugustePiccard	1	0.000131699	0.0085744	4.74332e-14	4.33974e-14	2.68733e-05	6.12103e-06	0.0119985	0.754266	0.145859	8.28283e-15	0.565657	1.33404	1.22019	4.33974e-14	0.972619						0.958333	0	0	0	0	0	1		Drexlerviridae; Braunvirinae	Guelphvirus	EC1D1	Bas01	Escherichia phage AugustePiccard	0	0.000105122	0.0027541	6.23218e-14	5.98561e-14	2.55746e-05	4.42833e-06	0.0099517	0.100124	0.0148564	1.1428e-15
	Drexlerviridae; Braunvirinae	Rtpvirus	Bas02	Escherichia phage JeanPiccard	1	2.15276e-05	0.00185919	6.14172e-14	6.17029e-14	4.99722e-05	5.62987e-06	0.0554372	1.025	0.172894	1.10297e-14	0.124542	0.0061732	0.09322	6.06223e-14	1.33393						0.759942	0	0	0	0	0	1		Drexlerviridae; Braunvirinae	Rtpvirus	EC4D1	Bas02	Escherichia phage JeanPiccard	0	1.79288e-05	0.000883301	1.01551e-13	1.01402e-13	4.68059e-05	3.0783e-06	0.0466082	0.132025	0.0646538	2.69236e-15
	Drexlerviridae; Braunvirinae	Rtpvirus	Bas03	Escherichia phage JulesPiccard	1	0.594306	0.00704697	9.52619e-07	7.64286e-08	0.000335163	0.00327576	1.17825	1.51667	0.839849	3.08254e-14	0.559881	0.848571	1.05079	9.04807e-15	1.4						1.72381	0	0	0	0	0	1		Drexlerviridae; Braunvirinae	Rtpvirus	Fab15	Bas03	Escherichia phage JulesPiccard	0	0.293171	0.00413894	2.17234e-06	1.8755e-07	0.000276958	0.00167349	0.754364	0.913175	0.643433	3.7188e-14
	Drexlerviridae; Tempevirinae	Warwickvirus	Bas04	Escherichia phage FritzSarasin	1	0.850383	0.726488	0.00802757	0.839763	0.000446372	0.440278	1.00287	1.37685	0.677249	0.955026	1.12698	0.833482	0.748733	6.53231e-15	0.872222		2.69286e-05				0.69127	0	1	0	0	0	1		Drexlerviridae; Tempevirinae	Warwickvirus	Fab05	Bas04	Escherichia phage FritzSarasin	0	0.414342	0.257375	0.00249624	0.313594	0.000330006	0.400236	0.185895	0.574207	0.168649	0.189186
	Drexlerviridae; Tempevirinae	Warwickvirus	Bas05	Escherichia phage PeterMerian	1	1.03715	0.777381	0.877083	1.23594	0.00116264	0.159259	1.14236	1.15845	0.590896	1.40108	1.53441	0.676984	1.14809	7.77778e-15	1.02315						0.444444	0	0	0	0	0	1		Drexlerviridae; Tempevirinae	Warwickvirus	Fab08	Bas05	Escherichia phage PeterMerian	0	0.446257	0.450162	0.484108	0.804717	0.000764259	0.0838052	0.599187	0.482749	0.392101	1.06297
	Drexlerviridae; Tempevirinae	Hanrivervirus	Bas06	Escherichia phage KarlJaspers	1	1.11485	1.01429	0.922032	0.10563	0.0130918	0.00149603	1.12446	1.46398	0.410417	0.979167	0.6875	0.961224	1.10858	4.2132e-14	1.125		0.00098975				0.881674	1	1	0	0	0	1		Drexlerviridae; Tempevirinae	Hanrivervirus	Fab20	Bas06	Escherichia phage KarlJaspers	0	0.305396	0.207539	0.453561	0.0536738	0.00996482	0.00115529	0.398408	0.222718	0.193402	0.0779512
	Drexlerviridae; Tempevirinae	Hanrivervirus	Bas07	Escherichia phage JakobBernoulli	1	0.861549	0.657834	7.70977e-05	1.10635	0.00570343	0.0041084	1.0797	1.17778	0.567593	0.677778	0.629167	0.87533	0.990394	1.11701	0.860294		0.00275067				1.93182	1	1	0	0	0	1		Drexlerviridae; Tempevirinae	Hanrivervirus	Fab22	Bas07	Escherichia phage JakobBernoulli	0	0.438527	0.447948	6.90453e-05	0.425592	0.00408383	0.00291071	0.301184	0.0157135	0.277836	0.512363
	Drexlerviridae; Tempevirinae	Tlsvirus	Bas08	Escherichia phage DanielBernoulli	1	0.528129	0.270238	3.02761e-14	2.96899e-14	0.113451	1.93155e-05	0.659503	1.96667	0.49085	8.0719e-15	0.191699	3.21511e-14	7.01465e-05	2.84011e-14	1.17615						2.67619	0	0	0	0	0	1		Drexlerviridae; Tempevirinae	Tlsvirus	EM09	Bas08	Escherichia phage DanielBernoulli	0	0.415958	0.190696	2.40726e-14	2.27564e-14	0.0631002	1.00277e-05	0.307151	0.449691	0.276836	1.69116e-15
	Drexlerviridae; Tempevirinae	Changchunvirus	Bas09	Escherichia phage PaulSarasin	1	0.685491	1.40453	5.93229e-07	1.18601e-05	0.0101303	0.00222222	1.20283	0.833586	0.398246	0.368443	0.9375	0.685919	0.891402	2.24702e-14	1.51389		0.00317703				1.10948	0	1	0	0	0	1		Drexlerviridae; Tempevirinae	Changchunvirus	Fab07	Bas09	Escherichia phage PaulSarasin	0	0.585491	0.805701	9.66514e-07	1.045e-05	0.00672062	0.0012862	0.612536	0.412045	0.204361	0.277628
	Drexlerviridae; Tempevirinae	unclassified	Bas10	Escherichia phage IsaakIselin	1	0.000104068	0.00854783	1.37098e-05	7.43893e-07	0.00184381	0.00107437	1.2039	1.39352	0.889483	0.0572805	0.953097	0.149674	0.21376	6.94168e-15	1.65043						1.39423	0	0	1	0	0	1		Drexlerviridae; Tempevirinae	unclassified	Fab21	Bas10	Escherichia phage IsaakIselin	0	5.16634e-05	0.00194696	1.18774e-05	1.05943e-06	0.00163656	0.00034142	0.324917	0.502757	0.117187	0.0560929
	Drexlerviridae; Tempevirinae	unclassified	Bas11	Escherichia phage JohannLBurckhardt	1	5.47619e-05	0.696429	5.87302e-07	4.31746e-07	0.022119	0.0045619	0.89873	1.27262	0.692857	0.000138929	1.04881	0.175746	0.442857	1.91746e-06	0.840171						2.14687	0	0	0	0	0	1		Drexlerviridae; Tempevirinae	unclassified	EC6P1	Bas11	Escherichia phage JohannLBurckhardt	0	3.56921e-05	0.374081	2.44959e-07	2.7309e-08	0.01512	0.000882277	0.486194	0.448356	0.572885	0.000105706
	Drexlerviridae; Tunavirinae	Sertoctavirus	Bas12	Escherichia phage BrunoManser	1	0.00868735	0.946465	1.45904e-12	1.3605e-12	0.127324	0.00380387	1.02206	1.38667	0.899351	0.763348	1.29654	1.01585	0.847285	4.76135e-13	1.10437						1.07778	0	0	0	0	0	1		Drexlerviridae; Tunavirinae	Sertoctavirus	Fab13	Bas12	Escherichia phage BrunoManser	0	0.00487358	0.341983	2.34739e-12	2.18662e-12	0.0632045	0.00305318	0.350244	0.789318	0.343721	0.104874
	Drexlerviridae; Tunavirinae	Tunavirus	Bas13	Escherichia phage LeonhardEuler	1	0.948173	0.791281	0.120495	3.21326e-15	0.000768637	0.00218085	0.974938	0.968596	2.29275	2.75259	1.94638	0.960016	1.10889	3.21326e-15	0.946203						0.968993	0	0	0	0	0	1		Drexlerviridae; Tunavirinae	Tunavirus	TC9	Bas13	Escherichia phage LeonhardEuler	0	0.265628	0.184666	0.0515446	4.2032e-16	0.000635979	0.0014159	0.151471	0.275268	1.01458	1.15571
	Siphoviridae	Dhillonvirus	Bas14	Escherichia phage TheodorHerzl	1	0.902244	0.760073	0.0161424	2.38095e-07	0.000362637	0.00262088	0.837454	1.01667	0.758608	0.474531	0.370169	0.270856	0.350023	5.83791e-15	0.81891						0.00453571	0	0	0	0	0	1		Siphoviridae	Dhillonvirus	VD1	Bas14	Escherichia phage TheodorHerzl	0	0.0974538	0.1447	0.00880706	3.36718e-07	0.000278518	0.000959773	0.0892775	0.224846	0.507086	0.228969
	Siphoviridae	Dhillonvirus	Bas15	Escherichia phage PaulFeyerabend	1	0.810265	0.0111131	0.000174167	2.46759e-14	4.75e-06	0.000113333	1.12361	1.45179	1.36376	0.704762	0.880159	0.95	1.02222	2.46759e-14	1.175						1.38889	0	0	0	0	0	1		Siphoviridae	Dhillonvirus	Zur1	Bas15	Escherichia phage PaulFeyerabend	0	0.106962	0.00309997	7.74731e-05	7.72843e-15	3.56195e-06	7.68476e-05	0.36579	0.321562	0.416375	0.245042
	Siphoviridae	Dhillonvirus	Bas16	Escherichia phage GeorgBuechner	1	0.916667	0.875	0.00175833	1.91667e-14	1.91667e-14	3.6e-05	1.15833	1.31667	0.653472	0.315278	1.02222	1.625	0.75	1.91667e-14	1.65833						1.34167	0	0	0	0	0	1		Siphoviridae	Dhillonvirus	Zur3	Bas16	Escherichia phage GeorgBuechner	0	0.311805	0.36799	0.000979016	5.13701e-15	5.13701e-15	2.84371e-05	0.316447	0.695621	0.209251	0.25849
	Siphoviridae	Dhillonvirus	Bas17	Escherichia phage KarlBarth	1	1.225	0.0027125	0.00879167	1.75e-14	1.75e-14	2.73333e-05	0.933333	1.00833	0.711124	0.520275	0.998824	0.7	1.03333	1.75e-14	1.18333						1.375	0	0	0	0	0	1		Siphoviridae	Dhillonvirus	MB13	Bas17	Escherichia phage KarlBarth	0	0.426468	0.0019165	0.00482219	3.53553e-15	3.53553e-15	1.67597e-05	0.0942809	0.271058	0.314587	0.280248
	Siphoviridae	Dhillonvirus	Bas18	Escherichia phage Oekolampad	1	1.58871	0.517094	5.69187e-05	9.6156e-10	2.65578e-14	4.13919e-14	1.20123	1.19056	0.596507	4.59559e-14	0.387316	2.38261e-14	0.0545606	1.77359e-14	1.02898						0.466931	0	0	1	0	0	1		Siphoviridae	Dhillonvirus	EM05	Bas18	Escherichia phage Oekolampad	0	1.32112	0.11578	2.95846e-05	2.54398e-09	2.10939e-14	6.18928e-15	0.258282	0.216363	0.43609	3.64861e-14
	Siphoviridae; Queuovirinae	Nonagvirus	Bas19	Escherichia phage ChristophMerian	1	0.0395238	0.383578	1.09881	0.806548	2.32143e-14	3.23276e-14	1.1125	1.275	1.39724	0.601847	2.34908	2.32143e-14	2.32143e-14	2.32143e-14	0.916071							1	0	0	0	0	1		Siphoviridae; Queuovirinae	Nonagvirus	VD3	Bas19	Escherichia phage ChristophMerian	0	0.00875466	0.145522	0.520877	0.182156	1.90662e-14	1.5385e-14	0.655347	0.563841	1.03548	0.283072
	Siphoviridae; Queuovirinae	Nonagvirus	Bas20	Escherichia phage FritzHoffmann	1	0.927381	0.327143	0.853175	1.32143	0.0630952	7.40741e-07	1.09921	1.24206	2.02239	3.39731	1.88889	5.73016e-15	0.052254	5.73016e-15	1.13492							0	0	0	0	0	1		Siphoviridae; Queuovirinae	Nonagvirus	USB02	Bas20	Escherichia phage FritzHoffmann	0	0.691751	0.172784	0.438793	0.297672	0.0605923	1.04757e-06	0.364281	0.254309	1.92733	2.08282
	Siphoviridae; Queuovirinae	Seuratvirus	Bas21	Escherichia phage GottfriedDienst	1	1.18735	0.601329	0.497028	1.01288	0.000502774	0.633678	1.08875	0.676255	0.425694	0.397222	0.763889	0.958695	1.00435	1.04475e-13	0.75698						0.00162437	0	0	0	0	0	1		Siphoviridae; Queuovirinae	Seuratvirus	EM12	Bas21	Escherichia phage GottfriedDienst	0	0.512237	0.314019	0.256358	0.194476	0.000216232	0.351956	0.380381	0.0859339	0.274054	0.135614
	Siphoviridae; Queuovirinae	Seuratvirus	Bas22	Escherichia phage KurtStettler	1	1.04777	1.04286	0.424464	1.25982	0.000180179	1.20952	1.26116	1.53929	0.998653	0.611448	1.1468	0.00309821	1.04152	1.12054e-14	1.21429						1.40952	0	0	0	0	0	1		Siphoviridae; Queuovirinae	Seuratvirus	MB14	Bas22	Escherichia phage KurtStettler	0	0.259062	0.298978	0.27701	0.112808	0.000136606	0.408304	0.180058	0.338118	0.284274	0.405232
	Siphoviridae; Queuovirinae	Seuratvirus	Bas23	Escherichia phage WildeMaa	1	0.847222	0.536111	0.736111	0.752778	0.000255556	1.10278	0.843333	1.54722	0.92848	1.31954	1.80683	1.28333	1.38889	1.63889e-14	1.41111						0.0636111	0	0	0	0	0	1		Siphoviridae; Queuovirinae	Seuratvirus	MB18	Bas23	Escherichia phage WildeMaa	0	0.137493	0.210416	0.264254	0.0913716	7.49485e-05	0.526006	0.111455	0.912271	0.0506688	1.06871
	Siphoviridae; Queuovirinae	Seuratvirus	Bas24	Escherichia phage SeppeHuegi	1	1.22857	0.582937	0.512429	0.933567	0.000410951	0.484314	1.02375	1.02328	1.60227	2.38005	2.5846	0.675663	0.714959	3.97981e-12	1.01828						0.0145238	0	0	0	0	0	1		Siphoviridae; Queuovirinae	Seuratvirus	EM55	Bas24	Escherichia phage SeppeHuegi	0	0.232115	0.385072	0.0861271	0.200638	0.000306422	0.466188	0.194329	0.252942	1.12735	0.579305
	Siphoviridae; Queuovirinae	Seuratvirus	Bas25	Escherichia phage VogelGryff	1	0.714286	0.74127	1.36508e-14	0.727778	1.48254e-05	0.992063	1.14762	1.0127	1.06222	0.788636	0.839205	1.36508e-14	0.0226667	1.36508e-14	1.11429	2.50119					1.11111e-05	1	0	0	0	0	1		Siphoviridae; Queuovirinae	Seuratvirus	F5	Bas25	Escherichia phage VogelGryff	0	0.303046	0.083057	2.75844e-15	0.19261	4.65277e-06	0.126487	0.285794	0.398814	0.616447	0.406539
	Demerecviridae; Markadamsvirinae	Espeptimavirus	Bas26	Escherichia phage GreteKellenberger	1	1.23721	0.681891	0.121053	5.19916e-14	0.96875	0.0316346	1.08162	0.944444	6.27927e-14	0.849488	0.539224	0.474994	0.809436	5.82858e-14	1.31667		2.00596				1.14444	0	1	0	0	0	1		Demerecviridae; Markadamsvirinae	Eseptimavirus	Fab01	Bas26	Escherichia phage GreteKellenberger	0	0.377315	0.198568	0.0846641	4.15008e-14	0.769207	0.0163757	0.43551	0.10304	1.03065e-14	0.117102
	Demerecviridae; Markadamsvirinae	Espeptimavirus	Bas27	Escherichia phage TrudiGerster	1	1.04592	0.680952	0.164683	3.83787e-14	0.896429	0.569048	1.28704	1.26286	4.03149e-13	1.2552	2.09566	1.00907	1.04649	4.27593e-14	1.06667						0.882143	0	0	0	0	0	1		Demerecviridae; Markadamsvirinae	Eseptimavirus	Fab02	Bas27	Escherichia phage TrudiGerster	0	0.478391	0.170309	0.0941312	3.18922e-14	0.0841373	0.0655519	0.461524	0.187964	1.759e-13	0.081635
	Demerecviridae; Markadamsvirinae	Espeptimavirus	Bas28	Escherichia phage IrmaTschudi	1	1.10526	1.03121	0.0592281	0.0122468	1.04371	0.377778	0.929291	1.31481	3.97817e-12	0.764881	0.830357	0.864823	1.00224	9.38341e-14	1.10639						0.908382	0	0	0	0	0	1		Demerecviridae; Markadamsvirinae	Eseptimavirus	Fab03	Bas28	Escherichia phage IrmaTschudi	0	0.399626	0.345479	0.0375453	0.0107972	0.240999	0.263162	0.408443	0.38579	2.66424e-12	0.143291
	Demerecviridae; Markadamsvirinae	Espeptimavirus	Bas29	Escherichia phage SuperGirl	1	0.999771	0.551802	0.154741	0.00621218	0.693155	0.125149	0.91891	0.867725	4.81811e-15	0.869711	0.80031	0.947949	1.19747	6.92766e-15	1.26964				1.41432	1.73115	1.23967	0	0	0	1	1	1		Demerecviridae; Markadamsvirinae	Eseptimavirus	EM46	Bas29	Escherichia phage SuperGirl	0	0.302652	0.239119	0.065469	0.0034394	0.0914049	0.0856961	0.255106	0.221591	1.38699e-15	0.346586
	Demerecviridae; Markadamsvirinae	Espeptimavirus	Bas30	Escherichia phage TrudiRoth	1	0.939286	0.387272	0.0285238	0.00764683	0.999405	0.636098	1.35794	1.50292	3.37363e-13	0.626447	1.0307	0.835317	0.911905	3.55952e-14	1.26349						0.157937	0	0	0	0	0	1		Demerecviridae; Markadamsvirinae	Eseptimavirus	Fab19	Bas30	Escherichia phage TrudiRoth	0	0.403714	0.226834	0.0253145	0.00281377	0.16036	0.45944	0.814719	0.486682	3.05878e-13	0.427335
	Demerecviridae; Markadamsvirinae	Tequintavirus	Bas31	Escherichia phage DaisyDussoix	1	1.08249	0.429196	0.486597	0.984955	0.905128	0.580952	0.931167	1.36667	2.74471e-12	1.77606	0.961905	1.09564	0.928632	8.38859e-12	0.679487						0.403333	0	1	0	0	0	1		Demerecviridae; Markadamsvirinae	Tequintavirus	Fab04	Bas31	Escherichia phage DaisyDussoix	0	0.371089	0.330481	0.222326	0.191785	0.260493	0.475857	0.366997	0.347811	1.98891e-12	1.53022
	Demerecviridae; Markadamsvirinae	Tequintavirus	Bas32	Escherichia phage IrisVonRoten	1	1.13464	0.564747	0.346887	0.748105	0.858083	0.479461	1.17111	1.28148	2.79861e-14	0.872222	0.717361	0.441034	0.590952	1.19368	1.29575	0.650028	0.343503				0.112174	1	1	0	0	0	1		Demerecviridae; Markadamsvirinae	Tequintavirus	G5(-)	Bas32	Escherichia phage IrisVonRoten	0	0.497141	0.120488	0.298824	0.464412	0.52354	0.297837	0.0762711	0.199863	4.16238e-14	0.39075
	Demerecviridae; Markadamsvirinae	Tequintavirus	Bas33	Escherichia phage HildyBeyeler	1	0.874057	0.558572	0.459226	1.03489	0.862167	0.393238	0.707893	0.877828	8.52941e-13	1.52451	0.986275	0.683836	0.899145	5.08044e-13	0.78904						0.681976	0	0	0	0	0	1		Demerecviridae; Markadamsvirinae	Tequintavirus	I9S	Bas33	Escherichia phage HildyBeyeler	0	0.356014	0.081302	0.240363	0.418311	0.646635	0.0131109	0.0415139	0.206953	8.3085e-13	0.903384
	Demerecviridae; Markadamsvirinae	Tequintavirus	Bas34	Escherichia phage SelmaRatti	1	1.08946	0.576587	0.373039	1.06434	0.601654	0.765385	1.0432	1.10833	3.41168e-15	0.268846	0.621866	0.753309	0.573529	3.97059e-15	1.06765						0.613889	0	0	0	0	0	1		Demerecviridae; Markadamsvirinae	Tequintavirus	VD4	Bas34	Escherichia phage SelmaRatti	0	0.355388	0.395145	0.182259	0.547816	0.475444	0.136978	0.508965	0.605358	1.95216e-15	0.189235
	Demerecviridae; Markadamsvirinae	Tequintavirus	phage T5	n.a.	1	1.14992	0.54625	0.723609	1.01293	0.693609	1.81667	0.911729	1.1127	8.88889e-15	0.722222	0.493333	1.08902	1	5.4406e-14	1.09612						0.822619	0	0	0	0	0	1		Demerecviridae; Markadamsvirinae	Tequintavirus	(T5)	phage T5	n.a.	0	0.343205	0.1797	0.22692	0.549976	0.202816	1.54398	0.272956	0.461886	1.57135e-15	0.0566558
	Myoviridae; Tevenvirinae	Tequatrovirus	Bas35	Escherichia phage WilhelmHis	1	0.69899	0.792073	0.906682	0.554312	0.892599	0.701318	0.80742	0.873535	3.50427e-14	1.00256	3.50427e-14	2.85714e-08	0.826174	2.07798e-14	0.849883	0.183744	1.10347					1	1	0	0	0	0		Myoviridae; Tevenvirinae	Tequatrovirus	Fab10	Bas35	Escherichia phage WilhelmHis	0	0.291175	0.162965	0.199785	0.337519	0.0967076	0.10032	0.229288	0.223079	1.38213e-14	0.426089
	Myoviridae; Tevenvirinae	Tequatrovirus	Bas36	Escherichia phage Paracelsus	1	1.0094	0.740253	0.843452	0.585	0.81746	1.03502	0.821667	0.95316	1.26323e-14	1.18161	1.26323e-14	1.475e-14	1.04762	1.475e-14	0.901587	0.206622						1	1	0	0	0	0		Myoviridae; Tevenvirinae	Tequatrovirus	Johann#2	Bas36	Escherichia phage Paracelsus	0	0.108625	0.242291	0.0921293	0.228997	0.186803	0.179761	0.271366	0.354818	1.2994e-15	0.531758
	Myoviridae; Tevenvirinae	Tequatrovirus	Bas37	Escherichia phage KarlGJung	1	1.1818	0.775933	1.18237	0.916103	1.02496	0.728142	0.951288	0.846328	5.37084e-14	1.01023	5.37084e-14	4.96779e-14	0.867955	4.96779e-14	0.948068		1.30132					1	1	0	0	0	0		Myoviridae; Tevenvirinae	Tequatrovirus	VDU2	Bas37	Escherichia phage KarlGJung	0	0.176981	0.135541	0.0500589	0.205175	0.0779544	0.0415484	0.21214	0.168057	7.23383e-15	0.0687214
	Myoviridae; Tevenvirinae	Tequatrovirus	Bas38	Escherichia phage AugustSocin	1	1.35238	0.905437	0.976786	0.110633	1.15453	0.848228	1.35128	0.959593	1.3067e-13	0.775528	1.70523e-13	2.80968e-14	0.517598	0.0325244	0.507875						0.34953	1	0	0	0	0	1		Myoviridae; Tevenvirinae	Tequatrovirus	EM56	Bas38	Escherichia phage AugustSocin	0	0.205039	0.22559	0.0720287	0.0470394	0.296766	0.137672	0.360422	0.170325	1.76756e-13	0.352313
	Myoviridae; Tevenvirinae	Tequatrovirus	Bas39	Escherichia phage FriedrichMiescher	1	1.08766	0.956656	1.00216	0.907236	0.971645	1.11255	0.938126	0.92328	2.26054e-14	0.560728	0.121954	0.627868	1.01592	3.0133e-14	0.759235							0	0	1	0	0	0		Myoviridae; Tevenvirinae	Tequatrovirus	AF06	Bas39	Escherichia phage FriedrichMiescher	0	0.240525	0.253136	0.208262	0.526687	0.173856	0.31367	0.198822	0.149512	8.39859e-15	0.286956
	Myoviridae; Tevenvirinae	Tequatrovirus	Bas40	Escherichia phage FelixPlatter	1	1.17778	0.789524	1.0007	1.10172	1.23333	0.839137	0.833333	1.16316	1.98581e-12	1.11346	1.98581e-12	0.611111	1.24444	7.77778e-13	0.814382							0	0	0	0	0	0		Myoviridae; Tevenvirinae	Tequatrovirus	G4min	Bas40	Escherichia phage FelixPlatter	0	0.228252	0.146624	0.396899	0.395636	0.20548	0.334673	0.353815	0.521044	2.25028e-12	0.256015
	Myoviridae; Tevenvirinae	Tequatrovirus	Bas41	Escherichia phage FriedrichZschokke	1	0.804545	1.02633	0.797727	0.831818	0.685227	0.95625	0.740404	0.682468	0.079754	1.69226	0.0275615	0.410606	0.920455	3.59848e-13	0.479167							1	0	0	0	0	0		Myoviridae; Tevenvirinae	Tequatrovirus	Luc10min	Bas41	Escherichia phage FriedrichZschokke	0	0.228391	0.290012	0.371538	0.237845	0.460217	0.280833	0.507551	0.254245	0.0437074	0.882941
	Myoviridae; Tevenvirinae	Tequatrovirus	Bas42	Escherichia phage AndreasVesalius	1	1.07423	0.678454	1.19304	0.945062	0.791334	0.48538	1.13675	0.772417	5.56614e-14	1.09206	5.56614e-14	0.444009	0.876126	1.25449e-12	0.839314							0	0	0	0	0	0		Myoviridae; Tevenvirinae	Tequatrovirus	phiAH004	Bas42	Escherichia phage AndreasVesalius	0	0.180898	0.226573	0.324497	0.0982643	0.117121	0.238019	0.337584	0.283762	1.28309e-14	0.389708
	Myoviridae; Tevenvirinae	Tequatrovirus	Bas43	Escherichia phage TadeuszReichstein	1	1.10333	1.41462	1.24222	1.33778	0.997037	0.512043	1.24222	1.07756	3.77569e-13	0.868408	0.0918913	0.537778	0.881778	5.51111e-13	0.631944							0	0	1	0	0	0		Myoviridae; Tevenvirinae	Tequatrovirus	phiAH005	Bas43	Escherichia phage TadeuszReichstein	0	0.281741	1.23394	0.254772	0.330551	0.502603	0.155161	0.54845	0.209961	5.46326e-14	0.125655
	Myoviridae; Tevenvirinae	Tequatrovirus	Bas44	Escherichia phage AdolfPortmann	1	0.90945	0.902867	0.99355	0.847632	0.853546	0.683077	0.93741	0.709744	6.03175e-14	0.942063	0.0428175	0.473937	0.903383	6.10922e-14	0.846025						0.00134382	0	0	0	0	0	1		Myoviridae; Tevenvirinae	Tequatrovirus	phiAH006	Bas44	Escherichia phage AdolfPortmann	0	0.277302	0.336254	0.32793	0.264765	0.20472	0.144145	0.269645	0.264643	1.63037e-14	0.346325
	Myoviridae; Tevenvirinae	Tequatrovirus	Bas45	Escherichia phage PaulHMueller	1	0.828571	0.627857	0.9	0.607143	1.37714	1.62857	0.692857	0.928571	3.9959e-13	1.50988	3.9959e-13	0.200714	0.8	1.85714e-13	0.665						0.812857	0	0	0	0	0	1		Myoviridae; Tevenvirinae	Tequatrovirus	NT6	Bas45	Escherichia phage PaulHMueller	0	0.104978	0.101627	0.1	0.131514	0.557926	1.37306	0.177712	0.187899	6.27116e-14	0.916113
	Myoviridae; Tevenvirinae	Tequatrovirus	phage T2	(T2)	1	0.924603	0.809524	1.10714	0.0269841	1.12302	0.847619	0.519048	1.0754	4.18651e-14	0.640476	4.18651e-14	0.547619	1.43651	2.89683e-14	0.359127						1.44841	0	0	0	0	0	1		Myoviridae; Tevenvirinae	Tequatrovirus	(T2)	phage T2	(T2)	0	0.233352	0.178174	0.487078	0.0121985	0.55297	0.536597	0.169967	0.477412	2.40579e-14	0.269816
	Myoviridae; Tevenvirinae	Tequatrovirus	phage T4	(T4D)	1	0.942177	1.07648	0.910402	0.78869	0.932143	0.803346	0.654762	0.937996	1.49896e-14	0.641455	0.0129015	0.432788	1.22197	6.48462e-14	0.883929						0.801587	1	1	0	0	0	1		Myoviridae; Tevenvirinae	Tequatrovirus	(T4D)	phage T4	(T4D)	0	0.359498	0.0975068	0.342712	0.324036	0.305227	0.222295	0.270948	0.380092	1.36189e-14	0.327162
	Myoviridae; Tevenvirinae	Tequatrovirus	phage T6	(T6)	1	0.800494	0.935119	0.991389	0.89259	0.89449	0.726984	0.767242	1.01429	5.56277e-14	0.895671	0.17197	0.42876	0.796003	6.28104e-14	0.826804		0.504762					1	1	0	0	0	0		Myoviridae; Tevenvirinae	Tequatrovirus	(T6)	phage T6	(T6)	0	0.132049	0.164573	0.247236	0.137967	0.428296	0.0551687	0.176342	0.15253	1.1326e-14	0.216512
	Myoviridae; Tevenvirinae	Mosigvirus	Bas46	Escherichia phage ChristianSchoenbein	1	1.15556	0.730877	0.768254	0.983333	0.806349	0.741896	1.12143	1.05476	0.0171818	1.24242	9.09091e-13	5.47619e-13	5.47619e-13	0.760317	0.860317		0.944392				0.489286	1	1	0	0	0	1		Myoviridae; Tevenvirinae	Mosigvirus	TC1	Bas46	Escherichia phage ChristianSchoenbein	0	0.122726	0.375259	0.281727	0.0892354	0.155588	0.188756	0.469287	0.370902	0.0163608	0.299985
	Myoviridae; Tevenvirinae	Mosigvirus	Bas47	Escherichia phage AlbertHofmann	1	0.753899	0.529902	0.87566	0.973706	0.708174	0.588997	0.702246	0.883808	2.66138e-13	0.919395	2.15228e-13	5.67934e-14	0.00069531	5.67934e-14	0.612758						0.305432	0	0	0	0	0	1		Myoviridae; Tevenvirinae	Mosigvirus	NT11	Bas47	Escherichia phage AlbertHofmann	0	0.0403894	0.206303	0.34756	0.3661	0.146424	0.0840282	0.264906	0.115614	2.05396e-13	0.319749
	Myoviridae; Vequintavirinae	Vequintavirus	Bas48	Escherichia phage CarlMeissner	1	0.742857	0.6875	0.000674702	2.46032e-15	0.0565696	0.269107	1.21746	1.26381	1.73958e-14	1.97431	1.29583	7.14286e-15	7.14286e-15	1.22381	0.232575							1	0	1	0	0	0		Myoviridae; Vequintavirinae	Vequintavirus	G1min	Bas48	Escherichia phage CarlMeissner	0	0.179569	0.215421	0.000232066	5.61196e-17	0.0257275	0.177066	0.56285	0.384151	2.2278e-14	1.11896
	Myoviridae; Vequintavirinae	Vequintavirus	Bas49	Escherichia phage EmilHeitz	1	0.904762	0.90641	0.000986172	4.61227e-14	0.2427	0.37641	1.13645	1.32173	6.52869e-14	0.953813	3.07117	5.12561e-14	5.12561e-14	1.22573	0.00199628							1	0	1	0	0	0		Myoviridae; Vequintavirinae	Vequintavirus	Johann#1	Bas49	Escherichia phage EmilHeitz	0	0.2351	0.244593	0.000411829	3.51649e-14	0.150848	0.283585	0.289567	0.433	2.61077e-14	0.461026
	Myoviridae; Vequintavirinae	Vequintavirus	Bas50	Escherichia phage DrSchubert	1	0.672564	0.844689	0.000684315	1.57289e-14	8e-07	0.0279894	0.618462	1.04429	1.16667e-14	0.772222	0.927778	2.25379e-14	2.25379e-14	1.02605	0.00210037							1	0	1	0	0	0		Myoviridae; Vequintavirinae	Vequintavirus	EC3D1	Bas50	Escherichia phage DrSchubert	0	0.332011	0.194902	0.000216787	1.23705e-14	1.6e-06	0.0105229	0.371837	0.69578	3.60041e-15	0.259034
	Myoviridae; Vequintavirinae	Vequintavirus	Bas51	Escherichia phage WalterGehring	1	0.215787	0.496349	0.000184167	4.5004e-14	0.0280113	8.49206e-14	1.13913	1.03333	1.22619e-13	1.3131	1.1881	1.43545e-13	1.43545e-13	1.57917	0.0312685							1	0	1	0	0	0		Myoviridae; Vequintavirinae	Vequintavirus	EM11	Bas51	Escherichia phage WalterGehring	0	0.154718	0.271436	0.000105861	4.67281e-14	0.0264273	1.17181e-14	0.557155	0.449691	1.75772e-14	0.283868
	Myoviridae; Vequintavirinae	Vequintavirus	Bas52	Escherichia phage RudolfGeigy	1	0.333064	0.672076	0.00167052	1.52741e-14	1.32719e-14	0.0337909	1.19933	1.52896	1.16805e-14	2.69348	0.912175	2.88859e-14	2.88859e-14	1.74545	0.101625							1	0	1	0	0	0		Myoviridae; Vequintavirinae	Vequintavirus	A10min	Bas52	Escherichia phage RudolfGeigy	0	0.203549	0.23731	0.00150554	2.32647e-14	2.11904e-14	0.00963488	0.268012	0.877064	1.42691e-14	2.6626
	Myoviridae; Vequintavirinae	Vequintavirus	Bas53	Escherichia phage JohannBauhin	1	0.246786	0.755952	0.000495145	1.68887e-13	1.36019e-13	0.0123098	1.08487	1.16897	1.74942e-14	0.948086	1.2142	4.68443e-13	4.68443e-13	0.652927	0.147172							1	0	1	0	0	0		Myoviridae; Vequintavirinae	Vequintavirus	D8min	Bas53	Escherichia phage JohannBauhin	0	0.05931	0.305938	0.00020071	2.87396e-13	2.65327e-13	0.00797892	0.240218	0.285797	2.39131e-14	0.497034
	Myoviridae; Vequintavirinae	Vequintavirus	Bas54	Escherichia phage MaxBurger	1	0.323599	1.99365	0.000547253	2.66667e-07	3.32143e-14	0.00362328	1.36314	0.970707	2.47619e-14	1.40317	0.96746	2.81099e-14	2.81099e-14	1.05004	0.017619							1	0	1	0	0	0		Myoviridae; Vequintavirinae	Vequintavirus	EM60	Bas54	Escherichia phage MaxBurger	0	0.182918	1.89068	0.000206895	5.33333e-07	2.99856e-14	0.00199724	0.522665	0.396575	1.639e-14	0.330494
	Myoviridae; Vequintavirinae	Vequintavirus	Bas55	Escherichia phage JeffSchatz	1	0.300112	0.90792	0.000906691	4.28572e-08	9.37428e-14	0.00136364	1.38574	0.995083	5.84967e-14	1.77124	1.19967	1.78572e-07	8.39286e-08	1.15039	0.0238941							1	0	1	0	0	0		Myoviridae; Vequintavirinae	Vequintavirus	Fab16	Bas55	Escherichia phage JeffSchatz	0	0.189086	0.391407	0.000469445	1.04978e-07	1.31202e-13	0.00101262	0.437387	0.263451	3.40215e-14	0.634071
	Myoviridae; Vequintavirinae	Vequintavirus	Bas56	Escherichia phage AlexBoehm	1	0.352083	0.829058	0.000800238	1.6369e-14	1.95238e-14	0.403452	1.0858	0.899053	2.7738e-14	3.53038	3.59436	3.45238e-14	3.45238e-14	1.01458	0.1406							1	0	1	0	0	0		Myoviridae; Vequintavirinae	Vequintavirus	A7min	Bas56	Escherichia phage AlexBoehm	0	0.231419	0.351302	0.000383437	1.94637e-14	1.88687e-14	0.144626	0.130144	0.408808	2.48547e-14	4.41645
	Myoviridae; Vequintavirinae	Vequintavirus	Bas57	Escherichia phage MaxTheCat	1	0.415278	0.675427	0.00076937	4.75559e-13	4.8571e-13	0.270951	1.25694	1.47222	4.97403e-13	1.25487	1.29627	7.80447e-13	7.80447e-13	1.38111	0.29405							1	0	1	0	0	0		Myoviridae; Vequintavirinae	Vequintavirus	Luc7min	Bas57	Escherichia phage MaxTheCat	0	0.308077	0.2835	0.000468283	2.64543e-13	2.37484e-13	0.121161	0.46781	0.171234	3.44473e-13	0.390674
	Myoviridae; Vequintavirinae	Vequintavirus	Bas58	Escherichia phage HeinrichReichert	1	0.429188	0.637225	0.000301215	2.08334e-07	3.74388e-13	4.32924e-13	1.00827	1.03974	4.94444e-13	0.967778	0.969444	3.25822e-13	3.25822e-13	1.11538	0.00726179							1	0	1	0	0	0		Myoviridae; Vequintavirinae	Vequintavirus	Fab09	Bas58	Escherichia phage HeinrichReichert	0	0.263291	0.211125	0.000155947	4.65847e-07	2.08577e-13	7.86275e-14	0.287787	0.216807	1.21969e-13	0.0699382
	Myoviridae; Vequintavirinae	Vequintavirus	Bas59	Escherichia phage EduardKellenberger	1	0.48867	0.719048	0.00042086	3.8148e-14	3.93672e-14	0.001663	0.928363	1.05833	6.70034e-14	1.08653	1.04343	4.1192e-14	4.1192e-14	1.07339	0.0484429							1	0	1	0	0	0		Myoviridae; Vequintavirinae	Vequintavirus	Fab17	Bas59	Escherichia phage EduardKellenberger	0	0.25823	0.208765	0.000357767	2.32615e-14	1.958e-14	0.00161269	0.410599	0.307092	2.36938e-14	0.28632
	Myoviridae; unclassified	unclassified	Bas60	Escherichia phage PaulScherrer	1	0.419393	0.911905	1.42563e-14	1.7934e-14	0.245761	1.02381e-14	1.10253	1.10396	3.61202e-15	2.44526	2.40968	1.65851e-14	1.65851e-14	0.936041	2.04082e-07						0.753846	1	1	1	1	1	1		Myoviridae; unclassified	unclassified	EC2D2	Bas60	Escherichia phage PaulScherrer	0	0.232307	0.166275	2.04264e-14	2.09472e-14	0.151269	5.43462e-15	0.188519	0.552328	1.89226e-15	2.0351
	Myoviridae; unclassified	unclassified	Bas61	Escherichia phage EmilieFrey	1	0.188981	1.03778	3.95679e-14	3.95679e-14	0.273654	3.95679e-14	1.04463	1.28228	3.95679e-14	2.01389	0.867407	3.95679e-14	3.95679e-14	1.84111	3.95679e-14						0.0131475	1	1	1	1	1	1		Myoviridae; unclassified	unclassified	YH008	Bas61	Escherichia phage EmilieFrey	0	0.121089	0.184297	1.91458e-15	1.91458e-15	0.127026	1.91458e-15	0.110144	0.414979	1.91458e-15	1.4045
	Myoviridae; unclassified	unclassified	Bas62	Escherichia phage JohannJBalmer	1	0.140745	0.700397	5.73063e-14	5.73063e-14	0.0761671	5.73063e-14	1.28583	1.14321	5.73063e-14	0.944678	0.67472	5.73063e-14	5.73063e-14	1.09127	5.73063e-14						0.00625117	1	1	1	1	1	1		Myoviridae; unclassified	unclassified	PS05	Bas62	Escherichia phage JohannJBalmer	0	0.032117	0.224846	1.21975e-14	1.21975e-14	0.0211519	1.21975e-14	0.23221	0.219133	1.21975e-14	0.160402
	Myoviridae; Ounavirinae	Felixounavirus	Bas63	Escherichia phage JohannRWettstein	1	1.14169	0.55768	0.937222	1.17647e-13	0.890499	7.34671e-15	0.947391	1.28384	1.87761e-14	1.10589	0.880952	1.17647e-13	1.17647e-13	0.159208	1.2306							0	0	0	0	0	0		Myoviridae; Ounavirinae	Felixounavirus	phiAH002	Bas63	Escherichia phage JohannRWettstein	0	0.289954	0.227961	0.468672	2.18964e-13	0.0887569	2.32039e-15	0.352641	0.268213	2.12485e-14	0.253034
	Autographiviridae; Studiervirinae	Teseptimavirus	Bas64	Escherichia phage JeanTinguely	1	1.03542	0.123707	0.928936	0.414345	4.30665e-15	4.24532e-15	0.934305	0.949753	2.51667	2.84444	2.03889	0.000235738	0.113414	4.30665e-15	1.31						1.30231	0	0	0	0	0	1		Autographiviridae; Studiervirinae	Teseptimavirus	TC3	Bas64	Escherichia phage JeanTinguely	0	0.193912	0.0605056	0.303143	0.14532	6.09673e-16	5.58933e-16	0.259318	0.261145	1.7983	2.11701
	Autographiviridae; Studiervirinae	Teseptimavirus	Bas65	Escherichia phage JacobBurckhardt	1	1.55952	0.873016	0.96627	1.41865	9.12698e-15	0.00259524	1.3125	0.00529464	1.03889	1.43889	0.944444	4.33532e-06	0.000820437	9.12698e-15	1.62302						1.60615e-05	0	0	0	0	0	1		Autographiviridae; Studiervirinae	Teseptimavirus	NC23	Bas65	Escherichia phage JacobBurckhardt	0	0.630896	0.497609	0.102581	0.506092	3.18698e-15	0.00240894	0.5013	0.00425648	0.118894	0.378186
	Autographiviridae; Studiervirinae	Teseptimavirus	phage T7	n.a.	1	0.920635	0.712857	0.914563	0.959861	3.58961e-14	3.62987e-14	0.847218	4.17316e-14	0.491941	1.38828	1.39194	4.44444e-07	0.000148191	3.66712e-14	0.846861						1.55714	0	0	0	0	0	1		Autographiviridae; Studiervirinae	Teseptimavirus	(T7)	phage T7	n.a.	0	0.252172	0.305069	0.365387	0.296815	3.07828e-14	3.16155e-14	0.291433	3.48519e-14	0.306426	0.38134
	Autographiviridae; Studiervirinae	Teetrevirus	Bas66/T3K12	n.a.	1	0.83	0.474	0.929857	6.72851e-14	0.00191588	0.00162911	0.776429	0.682857	0.791786	0.596071	0.824048	0.00174192	0.00836111	8.97143e-14	0.823571						0.187054	0	0	0	0	0	1		Autographiviridae; Studiervirinae	Teetrevirus	T3_K12	Bas66/T3K12	n.a.	0	0.208806	0.162185	0.160692	7.04312e-14	0.000705792	0.00131943	0.149072	0.453593	0.440198	0.168745
	Autographiviridae; Studiervirinae	Berlinvirus	Bas67	Escherichia phage ErnstBeyeler	1	1.3875	0.526667	1.01875	1.29375	0.0004375	1.08333e-14	1.175	1.2375	0.282778	0.433611	0.816667	0.0057625	0.109375	1.3125e-14	1.99375						0.59	0	0	0	0	0	1		Autographiviridae; Studiervirinae	Berlinvirus	NC19	Bas67	Escherichia phage ErnstBeyeler	0	0.0892679	0.18306	0.239384	0.633535	0.000198037	5.86894e-15	0.204634	0.481372	0.102382	0.123866
	Autographiviridae; Studiervirinae	Berlinvirus	Bas68	Escherichia phage CarlSpitteler	1	0.849248	0.101353	1.31504	1.41504	0.000595376	1.48872e-14	1.43383	1.0015	0.358013	0.314423	0.613462	0.00275902	0.00699098	1.48872e-14	2.59398						0.600752	0	1	0	0	0	1		Autographiviridae; Studiervirinae	Berlinvirus	NC28	Bas68	Escherichia phage CarlSpitteler	0	0.498628	0.0678195	0.490513	0.49759	0.000173849	6.02631e-15	0.650487	0.480452	0.174312	0.272746
	Schitoviridae; Enquatrovirinae	Enquatrovirus	phage N4	n.a.	1	0.837037	0.646032	1.14444	0.914815	0.903704	0.0181481	1.24444	1.28148	0.625906	0.992452	1.17814	0.925926	1.0037	1.58148	1.03704e-15							1	0	1	0	0	0		Schitoviridae; Enquatrovirinae	Enquatrovirus	(N4)	phage N4	n.a.	0	0.210297	0.0544794	0.390947	0.394023	0.219489	0.0116384	0.0628539	0.115232	0.0877549	0.0647305
	Schitoviridae; Enquatrovirinae	Enquatrovirus	Bas69	Escherichia phage AlfredRasser	1	0.977033	0.504545	1.09569	0.901077	0.797847	0.0145455	0.955891	1.05238	2.09524	2.25397	3.35185	0.592016	1.02333	1.33583	1.23056e-15							1	0	1	0	0	0		Schitoviridae; Enquatrovirinae	Enquatrovirus	VD6	Bas69	Escherichia phage AlfredRasser	0	0.282986	0.107677	0.155987	0.485086	0.419318	0.00642824	0.175306	0.204294	1.35191	1.23524
	Siphoviridae	Lambdavirus	lambdavir	n.a.	1	3.0596e-05	0.0197159	4.13756e-05	7.8125e-07	2.75673e-14	0.000125067	0.85229	1.11553	2.26776	4.55159e-14	1.08293	3.66249e-05	0.0903528	1.16252e-14	0.3667						0.647727	0	0	0	0	0	1		Siphoviridae	Lambdavirus	lambdavir	lambdavir	n.a.	0	2.62152e-05	0.0075985	3.78376e-05	2.06699e-06	2.47149e-14	5.71923e-05	0.339667	0.272108	1.75012	5.78506e-15
	Myoviridae	Punavirus	P1vir	n.a.	1	0.00317333	0.0604789	5.73748e-14	3.57143e-07	4.79167e-14	0.150885	0.839524	1.93571	1.78686	1.74099	2.08547	5.5506e-14	0.528214	5.17857e-14	1.00714						0.91619	0	0	0	0	0	1		Myoviridae	Punavirus	P1vir	P1vir	n.a.	0	0.00217291	0.0447252	2.51543e-14	8.74818e-07	2.12355e-14	0.111508	0.216536	0.96544	1.1676	1.24654
	Myoviridae; Peduovirinae	Peduovirus	P2vir	n.a.	1	0.0725214	0.000883333	0.0170128	4.8592e-13	5.19231e-13	4.72222e-13	1.47179	1.45	1.05278	1.13889	0.953704	4.91691e-13	4.91691e-13	5.19231e-13	1.17094						0.970833	0	0	0	0	0	1		Myoviridae; Peduovirinae	Peduovirus	P2vir	P2vir	n.a.	0	0.0448823	0.000675874	0.00981499	4.09451e-13	4.03031e-13	2.74986e-13	0.425212	0.146249	0.158163	0.349161
[truncated: 11 more columns]
